# Supplementary material for: Integrative Multi-Omics Profiling of Rhabdomyosarcoma Subtypes Reveals Distinct Molecular Pathways and Biomarker Signatures
Source: Cells. 2025 Jul 20;14(14):1115. doi: 10.3390/cells14141115 (PMC12293488; doi:10.3390/cells14141115)
Supplement: Supplementary file 1 [file cells-14-01115-s001.zip]

Archive with 2 entries (2 files):
- Supplementary file.pdf
- Supplementary tables-1.xlsx
