# Supplementary material for: Integrative Multi-Omics Profiling of Rhabdomyosarcoma Subtypes Reveals Distinct Molecular Pathways and Biomarker Signatures
Source: Cells. 2025 Jul 20;14(14):1115. doi: 10.3390/cells14141115 (PMC12293488; doi:10.3390/cells14141115)
Supplement: Supplementary file 1 [file cells-14-01115-s001.zip › Supplementary tables-1.xlsx]

## Sheet: Legends
Table	Description
Table S1	Clinical data of the three groups (Alveolar (ARMS), Embryonal (ERMS) and Control (CTRL))
Table S2	Venn diagram detailed for metabolomics and proteomics data
Table S3	Differentially expressed proteins (DEPS) and unique in ERMS, control and ARMS vs CTRL
Table S4	Differentially expressed metabolites (DEMS) and unique in ERMS, control and ARMS vs CTRL
Table S5	GO analysis of DEPs including proteins uniquely present in each subtype
Table S6	KEGG pathway analysis of DEPs including proteins uniquely present in each subtype
Table S7	Pathway enrichment of DEMs and unique metabolites using RaMP-DB and top 25 pathways for ERMS vs CTRL, ARMS vs CTRL and ERMS vs ARMS
Table S8	Weighted Gene Co-expression Network Analysis (WGCNA) modules Genes
Table S9	Protein class of Control group (turquoise module)-WGCNA
Table S10	KEGG pathway analysis of ARMS group (Blue module) and ERMS group (Brown module)
Table S11	Key drivers of ERMS and ARMS
Table S12	Weighted Metabolite Co-expression Network Analysis (WMCNA) modules metabolites
Table S13	Enrichment analysis of ARMS group (Brown module) WMCNA
Table S14	Proteins and metabolites of component 1 and 2 from Data Integration Analysis for Biomarker Discovery using Latent Components (DIABLO)
Table S15	Enrichment analysis of proteins and metabolites of component 1
Table S16	Proteins and metabolites of factor 2 from Multi-Omics Factor Analysis (MOFA) and DIABLO
Table S17	Top 20 VIP-ranked discriminatory proteins and metabolites identified by OPLS-DA across clinical subgroups in RMS.

## Sheet: Table S1
	Group	Initial Pathology	Tumor Size	Lymph Nodes Involvment	Risk Stratification	Stage	Post Surgical Grouping	Gender	AGE
Alv.1	back	Alveolar	b > 5 cms	1: Clinically Involved	Intermediate Risk	Stage III	Group 3	Male	1 -> 4
Alv.2	Cancer	Alveolar	b > 5 cms	0: Not Clinically Involved	High Risk	Stage IV	Group 4	Female	1 -> 4
Alv.3	Cancer	Alveolar	b > 5 cms	1: Clinically Involved	High Risk	Stage IV	Group 4	Female	5 -> 8
Alv.4	Cancer	Alveolar	b > 5 cms	1: Clinically Involved	High Risk	Stage IV	Group 4	Female	1 -> 4
Alv.5	Cancer	Alveolar	b > 5 cms	1: Clinically Involved	High Risk	Stage IV	Group 4	Male	1 -> 4
Alv.6	Cancer	Alveolar	b > 5 cms	0: Not Clinically Involved	High Risk	Stage IV	Group 4	Female	5 -> 8
Alv.7	Cancer	Alveolar	b > 5 cms	1: Clinically Involved	High Risk	Stage IV	Group 4	Female	1 -> 4
Alv.8	Cancer	Alveolar	b > 5 cms	1: Clinically Involved	Intermediate Risk	Stage III	Group 3	Male	1 -> 4
Alv.9	Cancer	Alveolar	b > 5 cms	1: Clinically Involved	High Risk	Stage IV	Group 4	Male	5 -> 8
Alv.10	Cancer	Alveolar	a =< 5 cms	9: Unknown	High Risk	Stage IV	Group 4	Male	5 -> 8
Alv.11	Cancer	Alveolar	Unknown	1: Clinically Involved	Intermediate Risk	Stage III	Group 3	Female	5 -> 8
Alv.12	Cancer	Alveolar	b > 5 cms	1: Clinically Involved	Intermediate Risk	Stage III	Group 3	Female	1 -> 4
Alv.13	Cancer	Alveolar	b > 5 cms	0: Not Clinically Involved	Intermediate Risk	Stage III	Group 3	Male	13 ->16
Alv.14	Cancer	Alveolar	b > 5 cms	0: Not Clinically Involved	Intermediate Risk	Stage III	Group 3	Female	5 -> 8
Alv.15	Cancer	Alveolar	b > 5 cms	1: Clinically Involved	Intermediate Risk	Stage III	Group 3	Female	1 -> 4
Alv.16	Cancer	Alveolar	a =< 5 cms	1: Clinically Involved	Intermediate Risk	Stage III	Group 1	Female	5 -> 8
Alv.17	Cancer	Alveolar	b > 5 cms	1: Clinically Involved	Intermediate Risk	Stage III	Group 3	Male	5 -> 8
Ctrl.1	Control	Control	NA	NA	NA	NA	NA	Male	13 ->16
Ctrl.2	Control	Control	NA	NA	NA	NA	NA	Male	13 ->16
Ctrl.3	Control	Control	NA	NA	NA	NA	NA	Male	13 ->16
Ctrl.4	Control	Control	NA	NA	NA	NA	NA	Female	9 ->12
Ctrl.5	Control	Control	NA	NA	NA	NA	NA	Male	13 ->16
Ctrl.6	Control	Control	NA	NA	NA	NA	NA	Male	13 ->16
Ctrl.7	Control	Control	NA	NA	NA	NA	NA	Male	5 -> 8
Ctrl.8	Control	Control	NA	NA	NA	NA	NA	Female	9 ->12
Ctrl.9	Control	Control	NA	NA	NA	NA	NA	Male	5 -> 8
Ctrl.10	Control	Control	NA	NA	NA	NA	NA	Male	5 -> 8
Ctrl.11	Control	Control	NA	NA	NA	NA	NA	Male	9 ->12
Ctrl.12	Control	Control	NA	NA	NA	NA	NA	Female	5 -> 8
Ctrl.13	Control	Control	NA	NA	NA	NA	NA	Male	9 ->12
Ctrl.14	Control	Control	NA	NA	NA	NA	NA	Male	5 -> 8
Ctrl.15	Control	Control	NA	NA	NA	NA	NA	Male	5 -> 8
Ctrl.16	Control	Control	NA	NA	NA	NA	NA	Male	1 -> 4
Ctrl.17	Control	Control	NA	NA	NA	NA	NA	Female	5 -> 8
Ctrl.18	Control	Control	NA	NA	NA	NA	NA	Male	13 ->16
Emb.1	Cancer	Embryonal	b > 5 cms	1: Clinically Involved	Intermediate Risk	Stage III	Group 3	Female	9 ->12
Emb.2	Cancer	Embryonal	b > 5 cms	1: Clinically Involved	Intermediate Risk	Stage III	Group 3	Male	5 -> 8
Emb.3	Cancer	Embryonal	b > 5 cms	1: Clinically Involved	High Risk	Stage IV	Group 4	Female	9 ->12
Emb.4	Cancer	Embryonal	b > 5 cms	1: Clinically Involved	Intermediate Risk	Stage III	Group 3	Female	1 -> 4
Emb.5	Cancer	Embryonal	b > 5 cms	1: Clinically Involved	Intermediate Risk	Stage III	Group 3	Male	5 -> 8
Emb.6	Cancer	Embryonal	a =< 5 cms	1: Clinically Involved	Intermediate Risk	Stage III	Group 3	Female	1 -> 4
Emb.7	Cancer	Embryonal	b > 5 cms	1: Clinically Involved	High Risk	Stage IV	Group 4	Male	5 -> 8
Emb.8	Cancer	Embryonal	b > 5 cms	1: Clinically Involved	Intermediate Risk	Stage III	Group 3	Male	1 -> 4
Emb.9	Cancer	Embryonal	b > 5 cms	1: Clinically Involved	High Risk	Stage IV	Group 4	Male	9 ->12
Emb.10	Cancer	Embryonal	b > 5 cms	1: Clinically Involved	High Risk	Stage IV	Group 4	Male	5 -> 8
Emb.11	Cancer	Embryonal	b > 5 cms	1: Clinically Involved	High Risk	Stage IV	Group 4	Female	5 -> 8
Emb.12	Cancer	Embryonal	b > 5 cms	1: Clinically Involved	Intermediate Risk	Stage III	Group 3	Male	1 -> 4
Emb.13	Cancer	Embryonal	b > 5 cms	1: Clinically Involved	High Risk	Stage IV	Group 4	Female	5 -> 8
Emb.14	Cancer	Embryonal	b > 5 cms	1: Clinically Involved	High Risk	Stage IV	Group 4	Male	5 -> 8
Emb.15	Cancer	Embryonal	b > 5 cms	1: Clinically Involved	Intermediate Risk	Stage III	Group 3	Female	1 -> 4
Emb.16	Cancer	Embryonal	b > 5 cms	1: Clinically Involved	High Risk	Stage IV	Group 4	Female	1 -> 4
Emb.17	Cancer	Embryonal	a =< 5 cms	1: Clinically Involved	High Risk	Stage IV	Group 4	Female	5 -> 8
Emb.18	Cancer	Embryonal	b > 5 cms	1: Clinically Involved	Intermediate Risk	Stage III	Group 3	Female	1 -> 4

## Sheet: Table S2
Proteomics (venn diagram)												Metabolomics (venn diagram)
Shared proteins			Unique Control			Unique ARMS			Unique ERMS			Shared metabolites			Unique Control			Unique ARMS			Unique ERMS
Accesions	Protein name		Accesions	Protein name		Accesions	Protein name		Accesions	Protein name		HMDB	Metabolite name		HMDB	Metabolite name		HMDB	Metabolite name		HMDB	Metabolite name
P61981	14-3-3 protein gamma		P62258	14-3-3 protein epsilon		P24864	G1/S-specific cyclin-E1		Q9ULJ7	Ankyrin repeat domain-containing protein 50		HMDB0000011	3-Hydroxybutyric acid		HMDB0000039	Butyric acid		HMDB0000027	Tetrahydrobiopterin		HMDB0000699	1-Methylnicotinamide
P63104	14-3-3 protein zeta/delta		Q6YHK3	CD109 antigen		A0A0J9YVY3	Immunoglobulin heavy variable 7-4-1		P05089	Arginase-1		HMDB0000026	Ureidopropionic acid		HMDB0000086	Glycerophosphocholine		HMDB0000387	3-Hydroxydodecanoic acid		HMDB0000766	N-Acetyl-L-alanine
Q969T7	7-methylguanosine phosphate-specific 5'-nucleotidase		P08294	Extracellular superoxide dismutase		A0A075B6S2	Immunoglobulin kappa variable 2D-29		P11597	Cholesteryl ester transfer protein		HMDB0000036	Taurocholic acid		HMDB0000568	D-Arabitol		HMDB0000626	Deoxycholic acid		HMDB0000920	11a-Hydroxyprogesterone
P68032	Actin, alpha cardiac muscle 1		P01854	Immunoglobulin heavy constant epsilon		Q15323	Keratin, type I cuticular Ha1		P31146	Coronin-1A		HMDB0000043	Betaine		HMDB0010382	LysoPC(16:0/0:0)		HMDB0002322	Cadaverine		HMDB0004094	Indoxyl
P68133	Actin, alpha skeletal muscle		Q9NSB2	Keratin, type II cuticular Hb4		P58546	Myotrophin		Q01469	Fatty acid-binding protein 5		HMDB0000053	Androstenedione		HMDB0028680	Alanylalanine		HMDB0029737	Indole-3-carboxaldehyde		HMDB0032412	Methyl beta-naphthyl ketone
P62736	Actin, aortic smooth muscle		Q9Y5Y7	Lymphatic vessel endothelial hyaluronic acid receptor 1		Q12884	Prolyl endopeptidase FAP		Q8N1N4	Keratin, type II cytoskeletal 78		HMDB0000063	Cortisol		HMDB0000364	3a,6a,7b-Trihydroxy-5b-cholanoic acid		HMDB0032604	2-Methoxybenzoic acid
P60709	Actin, cytoplasmic 1		P80188	Neutrophil gelatinase-associated lipocalin					P02788	Lactotransferrin		HMDB0000064	Creatine					HMDB0032616	Sinapic acid
P63267	Actin, gamma-enteric smooth muscle		Q13835	Plakophilin-1					P35579	Myosin-9		HMDB0000070	Pipecolic acid
Q01518	Adenylyl cyclase-associated protein 1		P80511	Protein S100-A12					Q6ZNB6	NF-X1-type zinc finger protein NFXL1		HMDB0000072	cis-Aconitic acid
Q15848	Adiponectin		P30613	Pyruvate kinase PKLR					P31949	Protein S100-A11		HMDB0000094	Citric acid
Q10588	ADP-ribosyl cyclase/cyclic ADP-ribose hydrolase 2		Q96FV2	Secernin-2					P0DJI9	Serum amyloid A-2 protein		HMDB0000112	gamma-Aminobutyric acid
P51816	AF4/FMR2 family member 2		P09486	SPARC					Q6UWP8	Suprabasin		HMDB0000115	Glycolic acid
P43652	Afamin		P35442	Thrombospondin-2					Q9BYV6	Tripartite motif-containing protein 55		HMDB0000118	Homovanillic acid
P02768	Albumin		P07951	Tropomyosin beta chain								HMDB0000119	Glyoxylic acid
P02763	Alpha-1-acid glycoprotein 1											HMDB0000126	Glycerol 3-phosphate
P19652	Alpha-1-acid glycoprotein 2											HMDB0000128	Guanidoacetic acid
P01011	Alpha-1-antichymotrypsin											HMDB0000130	Homogentisic acid
P01009	Alpha-1-antitrypsin											HMDB0000134	Fumaric acid
P04217	Alpha-1B-glycoprotein											HMDB0000138	Glycocholic acid
P08697	Alpha-2-antiplasmin											HMDB0000139	Glyceric acid
P02765	Alpha-2-HS-glycoprotein											HMDB0000143	D-Galactose
P01023	Alpha-2-macroglobulin											HMDB0000148	Glutamic acid
P12814	Alpha-actinin-1											HMDB0000158	L-Tyrosine
P0DTE7	Alpha-amylase 1B											HMDB0000169	D-Mannose
P19961	Alpha-amylase 2B											HMDB0000174	L-Fucose
P15144	Aminopeptidase N											HMDB0000190	Lactic acid
P01019	Angiotensinogen											HMDB0000191	L-Aspartic acid
P04083	Annexin A1											HMDB0000197	Indoleacetic acid
P01008	Antithrombin-III											HMDB0000201	L-Acetylcarnitine
P02647	Apolipoprotein A-I											HMDB0000207	Oleic acid
P02652	Apolipoprotein A-II											HMDB0000208	Oxoglutaric acid
P06727	Apolipoprotein A-IV											HMDB0000214	Ornithine
P04114	Apolipoprotein B-100											HMDB0000222	Palmitoylcarnitine
P02654	Apolipoprotein C-I											HMDB0000246	Tetrahydrofuran
P02655	Apolipoprotein C-II											HMDB0000251	Taurine
P02656	Apolipoprotein C-III											HMDB0000252	Sphingosine
P05090	Apolipoprotein D											HMDB0000267	Pyroglutamic acid
P02649	Apolipoprotein E											HMDB0000269	Sphinganine
Q13790	Apolipoprotein F											HMDB0000277	Sphingosine 1-phosphate
O14791	Apolipoprotein L1											HMDB0000288	Uridine 5'-monophosphate
O95445	Apolipoprotein M											HMDB0000294	Urea
P08519	Apolipoprotein(a)											HMDB0000300	Uracil
P46063	ATP-dependent DNA helicase Q1											HMDB0000310	Methylacetoacetic acid
O75882	Attractin											HMDB0000378	2-Methylbutyroylcarnitine
P02730	Band 3 anion transport protein											HMDB0000392	2-Octenoic acid
Q8ND07	Basal body-orientation factor 1											HMDB0000407	2-Hydroxy-3-methylbutyric acid
P98160	Basement membrane-specific heparan sulfate proteoglycan core protein											HMDB0000419	3b,7a,12a-Trihydroxy-5b-cholanoic acid
P02749	Beta-2-glycoprotein 1											HMDB0000452	L-alpha-Aminobutyric acid
P61769	Beta-2-microglobulin											HMDB0000500	4-Hydroxybenzoic acid
Q562R1	Beta-actin-like protein 2											HMDB0000517	L-Arginine
Q96KN2	Beta-Ala-His dipeptidase											HMDB0000531	3-Hydroxyvaleric acid
P43251	Biotinidase											HMDB0000532	Acetylglycine
P04003	C4b-binding protein alpha chain											HMDB0000562	Creatinine
P20851	C4b-binding protein beta chain											HMDB0000617	2-Furoic acid
Q9HBT6	Cadherin-20											HMDB0000620	Glutaconic acid
P33151	Cadherin-5											HMDB0000622	Ethylmalonic acid
Q9ULB5	Cadherin-7											HMDB0000631	Deoxycholic acid glycine conjugate
Q05682	Caldesmon											HMDB0000634	Citraconic acid
P0DP23	Calmodulin-1											HMDB0000641	Glutamine
Q9NZT1	Calmodulin-like protein 5											HMDB0000651	Decanoylcarnitine
P00915	Carbonic anhydrase 1											HMDB0000673	Linoleic acid
P00918	Carbonic anhydrase 2											HMDB0000682	Indoxyl sulfate
Q96IY4	Carboxypeptidase B2											HMDB0000696	Methionine
P15169	Carboxypeptidase N catalytic chain											HMDB0000700	Hydroxypropionic acid
P22792	Carboxypeptidase N subunit 2											HMDB0000714	Hippuric acid
P49747	Cartilage oligomeric matrix protein											HMDB0000716	L-Pipecolic acid
P31944	Caspase-14											HMDB0000720	Levulinic acid
Q13740	CD166 antigen											HMDB0000742	Homocysteine
P16070	CD44 antigen											HMDB0000750	3-Hydroxymandelic acid
O43866	CD5 antigen-like											HMDB0000756	Hexanoylcarnitine
Q9UPN4	Centrosomal protein of 131 kDa											HMDB0000783	Propionylglycine
P00450	Ceruloplasmin											HMDB0000784	Azelaic acid
P06276	Cholinesterase											HMDB0000791	Octanoylcarnitine
P10909	Clusterin											HMDB0000806	Myristic acid
P00740	Coagulation factor IX											HMDB0000807	3-Phosphoglyceric acid
P12259	Coagulation factor V											HMDB0000822	p-Hydroxymandelic acid
P00742	Coagulation factor X											HMDB0000827	Stearic acid
P03951	Coagulation factor XI											HMDB0000872	Tetradecanedioic acid
P00748	Coagulation factor XII											HMDB0000881	Xanthurenic acid
P00488	Coagulation factor XIII A chain											HMDB0000888	Undecanedioic acid
P05160	Coagulation factor XIII B chain											HMDB0000944	Behenic acid
P23528	Cofilin-1											HMDB0000965	Hypotaurine
P02452	Collagen alpha-1(I) chain											HMDB0000991	DL-2-Aminooctanoic acid
P02745	Complement C1q subcomponent subunit A											HMDB0000995	16-Dehydroprogesterone
P02746	Complement C1q subcomponent subunit B											HMDB0001020	N,N-Dimethylaniline
P02747	Complement C1q subcomponent subunit C											HMDB0001032	Dehydroepiandrosterone sulfate
P00736	Complement C1r subcomponent											HMDB0001043	Arachidonic acid
Q9NZP8	Complement C1r subcomponent-like protein											HMDB0001160	Tricosanoic acid
P09871	Complement C1s subcomponent											HMDB0001238	N-Acetylserotonin
P06681	Complement C2											HMDB0001325	N6,N6,N6-Trimethyl-L-lysine
P01024	Complement C3											HMDB0001336	3,4-Dihydroxybenzeneacetic acid
P0C0L4	Complement C4-A											HMDB0001368	3-Mercaptopyruvic acid
P0C0L5	Complement C4-B											HMDB0001429	Phosphate
P01031	Complement C5											HMDB0001476	3-Hydroxyanthranilic acid
P13671	Complement component C6											HMDB0001488	Nicotinic acid
P10643	Complement component C7											HMDB0001522	Methylguanidine
P07357	Complement component C8 alpha chain											HMDB0001553	2-Oxo-4-methylthiobutanoic acid
P07358	Complement component C8 beta chain											HMDB0001565	Phosphorylcholine
P07360	Complement component C8 gamma chain											HMDB0001645	L-Norleucine
P02748	Complement component C9											HMDB0001659	Acetone
P00751	Complement factor B											HMDB0001830	Progesterone
P08603	Complement factor H											HMDB0001842	Guanidine
Q03591	Complement factor H-related protein 1											HMDB0001852	all-trans-Retinoic acid
P36980	Complement factor H-related protein 2											HMDB0001858	p-Cresol
Q02985	Complement factor H-related protein 3											HMDB0001859	Acetaminophen
Q9BXR6	Complement factor H-related protein 5											HMDB0001906	2-Aminoisobutyric acid
P05156	Complement factor I											HMDB0001982	3,7-Dimethyluric acid
P08185	Corticosteroid-binding globulin											HMDB0001987	2-Hydroxy-2-methylbutyric acid
P02741	C-reactive protein											HMDB0001988	4-Hydroxycyclohexylcarboxylic acid
P54108	Cysteine-rich secretory protein 3											HMDB0001991	7-Methylxanthine
P81605	Dermcidin											HMDB0001999	Eicosapentaenoic acid
Q02413	Desmoglein-1											HMDB0002013	Butyrylcarnitine
Q9UBP4	Dickkopf-related protein 3											HMDB0002039	2-Pyrrolidinone
P27487	Dipeptidyl peptidase 4											HMDB0002056	Monoisobutyl phthalic acid
O96015	Dynein axonemal light chain 4											HMDB0002072	4-Methoxyphenylacetic acid
Q9HCI7	E3 ubiquitin-protein ligase MSL2											HMDB0002092	Itaconic acid
Q12805	EGF-containing fibulin-like extracellular matrix protein 1											HMDB0002123	1,3,7-Trimethyluric acid
P17813	Endoglin											HMDB0002210	2-Phenylglycine
Q9UNN8	Endothelial protein C receptor											HMDB0002222	3-Methylphenylacetic acid
P43004	Excitatory amino acid transporter 2											HMDB0002226	Adrenic acid
Q8TES7	Fas-binding factor 1											HMDB0002237	3,4-Dimethylbenzoic acid
Q8TB52	F-box only protein 30											HMDB0002345	Heneicosanoic acid
P02792	Ferritin light chain											HMDB0002395	Ursolic acid
Q9UGM5	Fetuin-B											HMDB0002428	Terephthalic acid
P02671	Fibrinogen alpha chain											HMDB0002725	Nandrolone
P02675	Fibrinogen beta chain											HMDB0002802	Cortisone
P02679	Fibrinogen gamma chain											HMDB0002820	Methylimidazoleacetic acid
Q08830	Fibrinogen-like protein 1											HMDB0003099	1-Methyluric acid
P02751	Fibronectin											HMDB0003269	Nicotinuric acid
P23142	Fibulin-1											HMDB0003331	1-Methyladenosine
Q15485	Ficolin-2											HMDB0003334	Symmetric dimethylarginine
O75636	Ficolin-3											HMDB0003345	alpha-D-Glucose
P20930	Filaggrin											HMDB0003349	L-Dihydroorotic acid
Q5D862	Filaggrin-2											HMDB0003361	Pyrimidine
P21333	Filamin-A											HMDB0003375	(+)-Limonene
O75955	Flotillin-1											HMDB0003407	Diacetyl
Q9NZ56	Formin-2											HMDB0003411	D-Proline
Q08380	Galectin-3-binding protein											HMDB0003417	D-Cysteine
P06396	Gelsolin											HMDB0003449	beta-D-Galactose
P22352	Glutathione peroxidase 3											HMDB0003661	N-Methylputrescine
P04406	Glyceraldehyde-3-phosphate dehydrogenase											HMDB0003843	Gamma-Caprolactone
Q8NBJ4	Golgi membrane protein 1											HMDB0004041	L-Allothreonine
P20718	Granzyme H											HMDB0004215	3,3',4'5-Tetrahydroxystilbene
P00738	Haptoglobin											HMDB0006236	Phenylacetaldehyde
P00739	Haptoglobin-related protein											HMDB0006270	Linoelaidic acid
P69905	Hemoglobin subunit alpha											HMDB0006483	D-Aspartic acid
P68871	Hemoglobin subunit beta											HMDB0006961	Hydroxyacetone
P02042	Hemoglobin subunit delta											HMDB0007972	PC(16:0/18:1(9Z))
P69891	Hemoglobin subunit gamma-1											HMDB0010381	LysoPC(15:0/0:0)
P02790	Hemopexin											HMDB0010384	LysoPC(18:0/0:0)
P05546	Heparin cofactor 2											HMDB0010715	2-Phenylacetamide
Q04756	Hepatocyte growth factor activator											HMDB0010720	But-2-enoic acid
P26927	Hepatocyte growth factor-like protein											HMDB0011503	LysoPE(16:0/0:0)
P04196	Histidine-rich glycoprotein											HMDB0011507	LysoPE(18:2(9Z,12Z)/0:0)
P04439	HLA class I histocompatibility antigen, A alpha chain											HMDB0011533	MG(0:0/16:0/0:0)
Q86YZ3	Hornerin											HMDB0011743	2-Phenylpropionate
O75330	Hyaluronan mediated motility receptor											HMDB0012108	LysoPC(17:0/0:0)
Q14520	Hyaluronan-binding protein 2											HMDB0012138	1-Naphthol
Q9Y6R7	IgGFc-binding protein											HMDB0013248	Monoethylhexyl phthalic acid
P0DOX2	Immunoglobulin alpha-2 heavy chain											HMDB0013609	D-Tryptophan
P0DOX3	Immunoglobulin delta heavy chain											HMDB0013648	Palmitoleoylethanolamde
P0DOX4	Immunoglobulin epsilon heavy chain											HMDB0013675	1,3,5-Trihydroxybenzene
P0DOX5	Immunoglobulin gamma-1 heavy chain											HMDB0013676	2,6-Dihydroxybenzoic acid
P01876	Immunoglobulin heavy constant alpha 1											HMDB0013713	N-Acetyltryptophan
P01880	Immunoglobulin heavy constant delta											HMDB0013716	Norvaline
P01859	Immunoglobulin heavy constant gamma 2											HMDB0013816	2,4-Di-tert-butylphenol
P01860	Immunoglobulin heavy constant gamma 3											HMDB0013835	Diisobutyl phthalate
P01861	Immunoglobulin heavy constant gamma 4											HMDB0014328	Amphetamine
P01871	Immunoglobulin heavy constant mu											HMDB0014389	Mesalazine
A0A0C4DH31	Immunoglobulin heavy variable 1-18											HMDB0029355	N-Phenylacetylaspartic acid
P23083	Immunoglobulin heavy variable 1-2											HMDB0029377	Piperine
A0A0C4DH33	Immunoglobulin heavy variable 1-24											HMDB0029507	Mulberrin
A0A0C4DH29	Immunoglobulin heavy variable 1-3											HMDB0029659	2',4'-Dihydroxyacetophenone
P01743	Immunoglobulin heavy variable 1-46											HMDB0029703	Methyl 2-aminobenzoate
A0A0C4DH39	Immunoglobulin heavy variable 1-58											HMDB0029862	Cyromazine
P01742	Immunoglobulin heavy variable 1-69											HMDB0030213	(S)-Laudanosine
A0A0G2JMI3	Immunoglobulin heavy variable 1-69-2											HMDB0030283	Hydrocinchonine
A0A0B4J2H0	Immunoglobulin heavy variable 1-69D											HMDB0030285	(S)-2-Propylpiperidine
P0DP01	Immunoglobulin heavy variable 1-8											HMDB0030745	(R)-Heraclenol
A0A0B4J1V2	Immunoglobulin heavy variable 2-26											HMDB0030964	Linolenelaidic acid
P01817	Immunoglobulin heavy variable 2-5											HMDB0031233	Ethyl hydrogen sulfate
P01814	Immunoglobulin heavy variable 2-70											HMDB0031404	Cyclohexylamine
A0A0C4DH43	Immunoglobulin heavy variable 2-70D											HMDB0031565	Dihydrojasmone
P01762	Immunoglobulin heavy variable 3-11											HMDB0031641	Pyrrolidine
P01766	Immunoglobulin heavy variable 3-13											HMDB0031642	N-Nitroso-pyrrolidine
A0A0B4J1V0	Immunoglobulin heavy variable 3-15											HMDB0031645	Acetamide
A0A0C4DH32	Immunoglobulin heavy variable 3-20											HMDB0031694	Butyl (S)-3-hydroxybutyrate glucoside
A0A0B4J1V1	Immunoglobulin heavy variable 3-21											HMDB0031735	Ethyl maltol
P01764	Immunoglobulin heavy variable 3-23											HMDB0031865	4'-tert-Butyl-2',6'-dimethyl-3',5'-dinitroacetophenone
P01768	Immunoglobulin heavy variable 3-30											HMDB0032063	4-tert-Butylphenol
P01772	Immunoglobulin heavy variable 3-33											HMDB0032323	Hexylamine
A0A0B4J1X8	Immunoglobulin heavy variable 3-43											HMDB0032473	Polylimonene
P01763	Immunoglobulin heavy variable 3-48											HMDB0032572	Methylparaben
A0A0A0MS15	Immunoglobulin heavy variable 3-49											HMDB0032574	Propylparaben
P01767	Immunoglobulin heavy variable 3-53											HMDB0032575	Butylparaben
A0A075B6Q5	Immunoglobulin heavy variable 3-64											HMDB0032624	2-Propylphenol
A0A0J9YX35	Immunoglobulin heavy variable 3-64D											HMDB0033696	beta-Solanine
A0A0C4DH42	Immunoglobulin heavy variable 3-66											HMDB0035159	Paullinic acid
P01780	Immunoglobulin heavy variable 3-7											HMDB0035162	(-)-Menthone
A0A0B4J1Y9	Immunoglobulin heavy variable 3-72											HMDB0036847	Colubrinic acid
A0A0B4J1V6	Immunoglobulin heavy variable 3-73											HMDB0041789	Vanillin 4-sulfate
A0A0B4J1X5	Immunoglobulin heavy variable 3-74											HMDB0059655	2-Hydroxyglutarate
P01782	Immunoglobulin heavy variable 3-9											HMDB0059982	4-hydroxybenzoic acid-4-O-sulphate
A0A0C4DH34	Immunoglobulin heavy variable 4-28											HMDB0060015	Phenol sulphate
A0A087WSY4	Immunoglobulin heavy variable 4-30-2											HMDB0000763	5-Hydroxyindoleacetic acid
P06331	Immunoglobulin heavy variable 4-34											HMDB0000792	Sebacic acid
P0DP08	Immunoglobulin heavy variable 4-38-2											HMDB0015396	Paliperidone
P01824	Immunoglobulin heavy variable 4-39
A0A075B6R2	Immunoglobulin heavy variable 4-4
P01825	Immunoglobulin heavy variable 4-59
A0A0C4DH41	Immunoglobulin heavy variable 4-61
A0A0J9YXX1	Immunoglobulin heavy variable 5-10-1
A0A0C4DH38	Immunoglobulin heavy variable 5-51
A0A0B4J1U7	Immunoglobulin heavy variable 6-1
P01591	Immunoglobulin J chain
P01834	Immunoglobulin kappa constant
A0A0A0MT89	Immunoglobulin kappa joining 1
P0DOX7	Immunoglobulin kappa light chain
A0A0C4DH73	Immunoglobulin kappa variable 1-12
P0DP09	Immunoglobulin kappa variable 1-13
P04430	Immunoglobulin kappa variable 1-16
P01599	Immunoglobulin kappa variable 1-17
A0A075B6S5	Immunoglobulin kappa variable 1-27
P01597	Immunoglobulin kappa variable 1-39
P01602	Immunoglobulin kappa variable 1-5
A0A0C4DH72	Immunoglobulin kappa variable 1-6
A0A0C4DH67	Immunoglobulin kappa variable 1-8
A0A0C4DH69	Immunoglobulin kappa variable 1-9
P01611	Immunoglobulin kappa variable 1D-12
P01601	Immunoglobulin kappa variable 1D-16
P01593	Immunoglobulin kappa variable 1D-33
A0A087WSZ0	Immunoglobulin kappa variable 1D-8
A0A0C4DH68	Immunoglobulin kappa variable 2-24
A0A075B6P5	Immunoglobulin kappa variable 2-28
A2NJV5	Immunoglobulin kappa variable 2-29
P06310	Immunoglobulin kappa variable 2-30
A0A087WW87	Immunoglobulin kappa variable 2-40
A0A0A0MRZ7	Immunoglobulin kappa variable 2D-26
P04433	Immunoglobulin kappa variable 3-11
P01619	Immunoglobulin kappa variable 3-20
A0A0A0MRZ8	Immunoglobulin kappa variable 3D-11
A0A087WSY6	Immunoglobulin kappa variable 3D-15
A0A0C4DH25	Immunoglobulin kappa variable 3D-20
A0A0C4DH55	Immunoglobulin kappa variable 3D-7
P06312	Immunoglobulin kappa variable 4-1
A0A0C4DH24	Immunoglobulin kappa variable 6-21
A0A0A0MT36	Immunoglobulin kappa variable 6D-21
P0CG04	Immunoglobulin lambda constant 1
P0DOY3	Immunoglobulin lambda constant 3
A0M8Q6	Immunoglobulin lambda constant 7
A0A075B6I4	Immunoglobulin lambda variable 10-54
A0A0B4J1U3	Immunoglobulin lambda variable 1-36
P01703	Immunoglobulin lambda variable 1-40
P01699	Immunoglobulin lambda variable 1-44
P01700	Immunoglobulin lambda variable 1-47
P01701	Immunoglobulin lambda variable 1-51
P01706	Immunoglobulin lambda variable 2-11
P01704	Immunoglobulin lambda variable 2-14
A0A075B6J9	Immunoglobulin lambda variable 2-18
P01705	Immunoglobulin lambda variable 2-23
P01709	Immunoglobulin lambda variable 2-8
P01715	Immunoglobulin lambda variable 3-1
A0A075B6K4	Immunoglobulin lambda variable 3-10
A0A075B6K0	Immunoglobulin lambda variable 3-16
P01714	Immunoglobulin lambda variable 3-19
P80748	Immunoglobulin lambda variable 3-21
P01717	Immunoglobulin lambda variable 3-25
P01718	Immunoglobulin lambda variable 3-27
A0A075B6K5	Immunoglobulin lambda variable 3-9
A0A075B6I1	Immunoglobulin lambda variable 4-60
A0A075B6H9	Immunoglobulin lambda variable 4-69
A0A075B6J1	Immunoglobulin lambda variable 5-37
A0A0G2JS06	Immunoglobulin lambda variable 5-39
A0A087WSX0	Immunoglobulin lambda variable 5-45
P01721	Immunoglobulin lambda variable 6-57
P04211	Immunoglobulin lambda variable 7-43
A0A075B6I9	Immunoglobulin lambda variable 7-46
A0A075B6I0	Immunoglobulin lambda variable 8-61
A0A0B4J1Y8	Immunoglobulin lambda variable 9-49
P0DOX8	Immunoglobulin lambda-1 light chain
P15814	Immunoglobulin lambda-like polypeptide 1
B9A064	Immunoglobulin lambda-like polypeptide 5
P0DOX6	Immunoglobulin mu heavy chain
Q9NQS7	Inner centromere protein
P35858	Insulin-like growth factor-binding protein complex acid labile subunit
P19827	Inter-alpha-trypsin inhibitor heavy chain H1
P19823	Inter-alpha-trypsin inhibitor heavy chain H2
Q06033	Inter-alpha-trypsin inhibitor heavy chain H3
Q14624	Inter-alpha-trypsin inhibitor heavy chain H4
P13598	Intercellular adhesion molecule 2
Q9NPH3	Interleukin-1 receptor accessory protein
Q9Y283	Inversin
P29622	Kallistatin
P13645	Keratin, type I cytoskeletal 10
P02533	Keratin, type I cytoskeletal 14
P08779	Keratin, type I cytoskeletal 16
Q04695	Keratin, type I cytoskeletal 17
Q2M2I5	Keratin, type I cytoskeletal 24
Q7Z3Z0	Keratin, type I cytoskeletal 25
Q7Z3Y9	Keratin, type I cytoskeletal 26
Q7Z3Y8	Keratin, type I cytoskeletal 27
Q7Z3Y7	Keratin, type I cytoskeletal 28
P35527	Keratin, type I cytoskeletal 9
P04264	Keratin, type II cytoskeletal 1
Q7Z794	Keratin, type II cytoskeletal 1b
P35908	Keratin, type II cytoskeletal 2 epidermal
P19013	Keratin, type II cytoskeletal 4
P13647	Keratin, type II cytoskeletal 5
P02538	Keratin, type II cytoskeletal 6A
P04259	Keratin, type II cytoskeletal 6B
O95678	Keratin, type II cytoskeletal 75
O60333	Kinesin-like protein KIF1B
P01042	Kininogen-1
P20700	Lamin-B1
P02750	Leucine-rich alpha-2-glycoprotein
P30740	Leukocyte elastase inhibitor
Q96IF1	LIM domain-containing protein ajuba
P18428	Lipopolysaccharide-binding protein
P07195	L-lactate dehydrogenase B chain
P08637	Low affinity immunoglobulin gamma Fc region receptor III-A
O75015	Low affinity immunoglobulin gamma Fc region receptor III-B
P14151	L-selectin
P51884	Lumican
P19256	Lymphocyte function-associated antigen 3
P11279	Lysosome-associated membrane glycoprotein 1
P13473	Lysosome-associated membrane glycoprotein 2
P48740	Mannan-binding lectin serine protease 1
P11226	Mannose-binding protein C
Q8WYQ5	Microprocessor complex subunit DGCR8
P08571	Monocyte differentiation antigen CD14
Q9H8L6	Multimerin-2
O94760	N(G),N(G)-dimethylarginine dimethylaminohydrolase 1
Q96PD5	N-acetylmuramoyl-L-alanine amidase
P13591	Neural cell adhesion molecule 1
O00533	Neural cell adhesion molecule L1-like protein
P59665	Neutrophil defensin 1
P59666	Neutrophil defensin 3
P19838	Nuclear factor NF-kappa-B p105 subunit
P04746	Pancreatic alpha-amylase
O95497	Pantetheinase
Q6UXB8	Peptidase inhibitor 16
Q15063	Periostin
P32119	Peroxiredoxin-2
P04180	Phosphatidylcholine-sterol acyltransferase
Q99755	Phosphatidylinositol 4-phosphate 5-kinase type-1 alpha
O14986	Phosphatidylinositol 4-phosphate 5-kinase type-1 beta
O60331	Phosphatidylinositol 4-phosphate 5-kinase type-1 gamma
P80108	Phosphatidylinositol-glycan-specific phospholipase D
P55058	Phospholipid transfer protein
P36955	Pigment epithelium-derived factor
P03952	Plasma kallikrein
P05155	Plasma protease C1 inhibitor
P00747	Plasminogen
Q02325	Plasminogen-like protein B
P13796	Plastin-2
P13797	Plastin-3
P02775	Platelet basic protein
P02776	Platelet factor 4
P07359	Platelet glycoprotein Ib alpha chain
P15151	Poliovirus receptor
P01833	Polymeric immunoglobulin receptor
Q8N5I3	Potassium channel regulatory protein
Q6S8J3	POTE ankyrin domain family member E
A5A3E0	POTE ankyrin domain family member F
P0CG38	POTE ankyrin domain family member I
P0CG39	POTE ankyrin domain family member J
P20742	Pregnancy zone protein
Q9NS67	Probable G-protein coupled receptor 27
A0A0C4DH30	Probable non-functional immunoglobulin heavy variable 3-16
A0A0C4DH35	Probable non-functional immunoglobulin heavy variable 3-35
A0A0C4DH36	Probable non-functional immunoglobulin heavy variable 3-38
P0DTE1	Probable non-functional immunoglobulin heavy variable 3-38-3
A0A0B4J1V7	Probable non-functional immunoglobulin heavy variable 7-81
A0A075B6R9	Probable non-functional immunoglobulin kappa variable 2D-24
A0A075B6H7	Probable non-functional immunoglobulin kappa variable 3-7
A0A0C4DH26	Probable non-functional immunoglobulin kappa variable 6D-41
A0A075B6I6	Probable non-functional immunoglobulin lambda variable 1-50
P0DSN7	Probable non-functional immunoglobulinn kappa variable 1D-37
P07737	Profilin-1
P27918	Properdin
P02760	Protein AMBP
Q96RY5	Protein cramped-like
P07237	Protein disulfide-isomerase
Q96LP2	Protein FAM81B
P26447	Protein S100-A4
P06703	Protein S100-A6
P05109	Protein S100-A8
P06702	Protein S100-A9
Q9UK55	Protein Z-dependent protease inhibitor
Q92954	Proteoglycan 4
P00734	Prothrombin
Q9BYX7	Putative beta-actin-like protein 3
Q16473	Putative tenascin-XA
Q5T0J3	Putative uncharacterized protein C1orf220
P14618	Pyruvate kinase PKM
P31749	RAC-alpha serine/threonine-protein kinase
P31751	RAC-beta serine/threonine-protein kinase
Q9Y243	RAC-gamma serine/threonine-protein kinase
P02753	Retinol-binding protein 4
Q86VB7	Scavenger receptor cysteine-rich type 1 protein M130
Q13103	Secreted phosphoprotein 24
P49908	Selenoprotein P
Q8NFY4	Semaphorin-6D
P10124	Serglycin
O75460	Serine/threonine-protein kinase/endoribonuclease IRE1
P02787	Serotransferrin
P0DJI8	Serum amyloid A-1 protein
P35542	Serum amyloid A-4 protein
P02743	Serum amyloid P-component
P27169	Serum paraoxonase/arylesterase 1
Q15166	Serum paraoxonase/lactonase 3
P04278	Sex hormone-binding globulin
Q9UI40	Sodium/potassium/calcium exchanger 2
P11168	Solute carrier family 2, facilitated glucose transporter member 2
Q9NUQ6	SPATS2-like protein
P00441	Superoxide dismutase
Q9Y490	Talin-1
P22105	Tenascin-X
O15482	Testis-specific protein TEX28
P05452	Tetranectin
P07996	Thrombospondin-1
P10827	Thyroid hormone receptor alpha
P05543	Thyroxine-binding globulin
Q15582	Transforming growth factor-beta-induced protein ig-h3
P37802	Transgelin-2
Q8IU68	Transmembrane channel-like protein 8
Q66K66	Transmembrane protein 198
P02766	Transthyretin
P22102	Trifunctional purine biosynthetic protein adenosine-3
P60174	Triosephosphate isomerase
Q7Z4K8	Tripartite motif-containing protein 46
Q86XI8	Uncharacterized protein ZSWIM9
P19320	Vascular cell adhesion protein 1
Q6EMK4	Vasorin
P18206	Vinculin
P02774	Vitamin D-binding protein
P04070	Vitamin K-dependent protein C
P07225	Vitamin K-dependent protein S
P22891	Vitamin K-dependent protein Z
P04004	Vitronectin
P12955	Xaa-Pro dipeptidase
Q9H898	Zinc finger matrin-type protein 4
O95789	Zinc finger MYM-type protein 6
P25311	Zinc-alpha-2-glycoprotein

## Sheet: Table S3
DEPs ARMS vs Control								DEPs ERMS vs Control
Protein Name	Accesions	Gene Names (primary)	FC	log2(FC)	p.ajusted	Log10(p)		Protein Name	Accessions	Gene Names (primary)	FC	log2(FC)	p.ajusted	Log10(p)
Inner centromere protein	Q9NQS7	INCENP	5.5332	2.4681	0.0046988	2.328		Keratin, type II cytoskeletal 4	P19013	KRT4	6.5896	2.7202	0.001299	2.8864
7-methylguanosine phosphate-specific 5'-nucleotidase	Q969T7	NT5C3B	4.9962	2.3208	0.00045926	3.3379		Desmoglein-1	Q02413	DSG1	5.9492	2.5727	0.0035259	2.4527
Serum amyloid A-1 protein	P0DJI8	SAA1	4.8868	2.2889	0.0054516	2.2635		Fibronectin	P02751	FN1	4.9929	2.3199	6.04e-06	5.2188
Desmoglein-1	Q02413	DSG1	4.6167	2.2069	0.0054516	2.2635		LIM domain-containing protein ajuba	Q96IF1	AJUBA	4.2723	2.095	1.96e-05	4.7069
SPATS2-like protein	Q9NUQ6	SPATS2L	4.5304	2.1796	0.00068445	3.1647		SPATS2-like protein	Q9NUQ6	SPATS2L	4.1557	2.0551	0.0051475	2.2884
Phosphatidylinositol 4-phosphate 5-kinase type-1 alpha	Q99755	PIP5K1A	4.3434	2.1188	0.00045926	3.3379		Endoglin	P17813	ENG	3.8977	1.9626	0.001388	2.8576
Phosphatidylinositol 4-phosphate 5-kinase type-1 beta	O14986	PIP5K1B	4.3398	2.1176	0.00045926	3.3379		Serine/threonine-protein kinase/endoribonuclease IRE1	O75460	ERN1	3.894	1.9613	0.00018156	3.741
Phosphatidylinositol 4-phosphate 5-kinase type-1 gamma	O60331	PIP5K1C	4.33	2.1144	0.00045926	3.3379		Ferritin light chain	P02792	FTL	3.8439	1.9426	0.022253	1.6526
Serine/threonine-protein kinase/endoribonuclease IRE1	O75460	ERN1	3.9162	1.9694	0.0038097	2.4191		Filamin-A	P21333	FLNA	3.5753	1.8381	0.0043011	2.3664
Endoglin	P17813	ENG	3.6641	1.8735	0.0016147	2.7919		ATP-dependent DNA helicase Q1	P46063	RECQL	3.568	1.8351	0.022154	1.6546
ATP-dependent DNA helicase Q1	P46063	RECQL	3.48	1.7991	0.0054516	2.2635		Serum amyloid A-1 protein	P0DJI8	SAA1	3.495	1.8053	0.0132	1.8794
LIM domain-containing protein ajuba	Q96IF1	AJUBA	3.1774	1.6678	0.0054516	2.2635		Fc receptor-like protein 3	Q96P31	FCRL3	3.1071	1.6356	0.024498	1.6109
Calreticulin	P27797	CALR	3.0846	1.6251	0.011848	1.9264		Phosphatidylinositol 4-phosphate 5-kinase type-1 alpha	Q99755	PIP5K1A	2.9953	1.5827	0.0035259	2.4527
Filamin-A	P21333	FLNA	2.9138	1.5429	0.012787	1.8932		Phosphatidylinositol 4-phosphate 5-kinase type-1 beta	O14986	PIP5K1B	2.9917	1.581	0.0035259	2.4527
Properdin	P27918	CFP	2.5942	1.3753	0.035663	1.4478		Phosphatidylinositol 4-phosphate 5-kinase type-1 gamma	O60331	PIP5K1C	2.9846	1.5775	0.0035259	2.4527
Haptoglobin	P00738	HP	2.2549	1.1731	0.010364	1.9845		Golgi membrane protein 1	Q8NBJ4	GOLM1	2.9369	1.5543	0.0051475	2.2884
Phosphatidylinositol-glycan-specific phospholipase D	P80108	GPLD1	0.47845	-1.0636	0.0054516	2.2635		Lysosome-associated membrane glycoprotein 2	P13473	LAMP2	2.5638	1.3583	0.00088661	3.0523
Apolipoprotein C-I	P02654	APOC1	0.47632	-1.07	0.045779	1.3393		Granzyme H	P20718	GZMH	2.5306	1.3395	0.0043011	2.3664
Profilin-1	P07737	PFN1	0.47208	-1.0829	0.011871	1.9255		Haptoglobin	P00738	HP	2.4688	1.3038	0.000225	3.6478
Cadherin-5	P33151	CDH5	0.42095	-1.2483	0.0054516	2.2635		Interleukin-1 receptor accessory protein	Q9NPH3	IL1RAP	2.4474	1.2912	0.0035526	2.4495
Immunoglobulin heavy constant gamma 2	P01859	IGHG2	0.41325	-1.2749	0.00068445	3.1647		Inner centromere protein	Q9NQS7	INCENP	2.2927	1.197	0.0092415	2.0343
Immunoglobulin heavy constant gamma 4	P01861	IGHG4	0.41159	-1.2807	0.038419	1.4155		Inversin	Q9Y283	INVS	2.247	1.168	0.0019204	2.7166
Angiotensin-converting enzyme	P12821	ACE	0.35316	-1.5016	0.00080258	3.0955		Basal body-orientation factor 1	Q8ND07	BBOF1	2.0772	1.0547	0.025154	1.5994
Platelet basic protein	P02775	PPBP	0.32545	-1.6195	0.025475	1.5939		Pancreatic alpha-amylase	P04746	AMY2A	2.0712	1.0505	0.032499	1.4881
Kinesin-like protein KIF1B	O60333	KIF1B	0.30903	-1.6942	0.016877	1.7727		Alpha-amylase 2B	P19961	AMY2B	2.063	1.0447	0.032499	1.4881
Formin-2	Q9NZ56	FMN2	0.3033	-1.7212	0.00045926	3.3379		Alpha-amylase 1B	P0DTE7	AMY1B	2.0538	1.0383	0.032499	1.4881
Excitatory amino acid transporter 2	P43004	SLC1A2	0.28943	-1.7887	0.0054516	2.2635		Protein Z-dependent protease inhibitor	Q9UK55	SERPINA10	2.0394	1.0281	0.025154	1.5994
Thrombospondin-1	P07996	THBS1	0.25792	-1.955	0.0054516	2.2635		Cadherin-5	P33151	CDH5	0.48932	-1.0311	0.021058	1.6766
Fibrinogen-like protein 1	Q08830	FGL1	0.22429	-2.1566	0.003934	2.4052		Neural cell adhesion molecule L1-like protein	O00533	CHL1	0.46062	-1.1183	0.016255	1.789
Protein FAM81B	Q96LP2	FAM81B	0.21228	-2.236	0.0055693	2.2542		Beta-actin-like protein 2	Q562R1	ACTBL2	0.45652	-1.1312	0.0132	1.8794
Serglycin	P10124	SRGN	0.20538	-2.2836	0.01088	1.9634		Transgelin-2	P37802	TAGLN2	0.44648	-1.1633	0.036725	1.435
Dopamine beta-hydroxylase	P09172	DBH	0.19604	-2.3508	0.003069	2.513		Immunoglobulin heavy constant gamma 2	P01859	IGHG2	0.43921	-1.187	0.0020745	2.6831
Neutrophil defensin 1	P59665	DEFA1; DEFA1B	0.15772	-2.6646	0.0036436	2.4385		Thyroid hormone receptor alpha	P10827	THRA	0.42027	-1.2506	0.040447	1.3931
Neutrophil defensin 3	P59666	DEFA3	0.15753	-2.6663	0.0036436	2.4385		Cartilage oligomeric matrix protein	P49747	COMP	0.41838	-1.2571	0.025154	1.5994
Platelet factor 4	P02776	PF4	0.0039538	-7.9825	0.00067846	3.1685		Collagen alpha-1(I) chain	P02452	COL1A1	0.41313	-1.2753	0.011376	1.944
Unique proteins in ARMS vs Control								14-3-3 protein zeta/delta	P63104	YWHAZ	0.39993	-1.3222	0.0032751	2.4848
Interferon-induced very large GTPase 1	Q7Z2Y8	GVINP1						Probable non-functional immunoglobulin lambda variable 1-50	A0A075B6I6	IGLV1-50	0.38379	-1.3816	0.0059016	2.229
Prolyl endopeptidase FAP	Q12884	FAP						Peptidase inhibitor 16	Q6UXB8	PI16	0.35272	-1.5034	0.0020745	2.6831
Lipocalin-1	P31025	LCN1						Thymosin beta-4	P62328	TMSB4X	0.34728	-1.5258	0.010326	1.9861
Putative lipocalin 1-like protein 1	Q5VSP4	LCN1P1						Serglycin	P10124	SRGN	0.3439	-1.5399	0.022154	1.6546
G1/S-specific cyclin-E1	P24864	CCNE1						Transferrin receptor protein 1	P02786	TFRC	0.34266	-1.5452	0.022154	1.6546
Myosin-13	Q9UKX3	MYH13						Actin, cytoplasmic 1	P60709	ACTB	0.33183	-1.5915	0.001388	2.8576
Keratin, type I cuticular Ha1	Q15323	KRT31						Thrombospondin-1	P07996	THBS1	0.27188	-1.8789	0.0073125	2.1359
Immunoglobulin heavy variable 7-4-1	A0A0J9YVY3	IGHV7-4-1						Protein FAM81B	Q96LP2	FAM81B	0.27181	-1.8793	0.022154	1.6546
Putative macrophage stimulating 1-like protein	Q2TV78	MST1L						POTE ankyrin domain family member I	P0CG38	POTEI	0.26954	-1.8914	0.0066403	2.1778
14-3-3 protein beta/alpha	P31946	YWHAB						POTE ankyrin domain family member J	P0CG39	POTEJ	0.26919	-1.8933	0.0059016	2.229
Mannan-binding lectin serine protease 2	O00187	MASP2						POTE ankyrin domain family member E	Q6S8J3	POTEE	0.26539	-1.9138	0.0053408	2.2724
Myotrophin	P58546	MTPN						POTE ankyrin domain family member F	A5A3E0	POTEF	0.25859	-1.9513	0.0053408	2.2724
Immunoglobulin kappa variable 2D-29	A0A075B6S2	IGKV2D-29						Putative beta-actin-like protein 3	Q9BYX7	POTEKP	0.24235	-2.0448	0.0092415	2.0343
Unique proteins in Control vs ARMS								Platelet basic protein	P02775	PPBP	0.23986	-2.0597	0.005331	2.2732
Thrombospondin-2	P35442	THBS2						Superoxide dismutase	P00441	SOD1	0.20465	-2.2888	0.0048013	2.3186
Transferrin receptor protein 1	P02786	TFRC						Calmodulin-1	P0DP23	CALM1	0.13547	-2.8839	0.00088661	3.0523
SPARC	P09486	SPARC						Profilin-1	P07737	PFN1	0.12079	-3.0494	0.011559	1.9371
Thymosin beta-4	P62328	TMSB4X						Fibrinogen-like protein 1	Q08830	FGL1	0.11557	-3.1132	0.00088661	3.0523
Secernin-2	Q96FV2	SCRN2						Neutrophil defensin 3	P59666	DEFA3	0.089185	-3.4871	0.001388	2.8576
Keratin, type I cytoskeletal 12	Q99456	KRT12						Neutrophil defensin 1	P59665	DEFA1; DEFA1B	0.089152	-3.4876	0.001388	2.8576
Thioredoxin	P10599	TXN						Platelet factor 4	P02776	PF4	0.0088064	-6.8272	0.0019284	2.7148
Endoplasmic reticulum chaperone BiP	P11021	HSPA5						Unique proteins in ERMS vs Control
Protein S100-A12	P80511	S100A12						14-3-3 protein beta/alpha	P31946	YWHAB
Neutrophil gelatinase-associated lipocalin	P80188	LCN2						Ankyrin repeat domain-containing protein 50	Q9ULJ7	ANKRD50
Lymphatic vessel endothelial hyaluronic acid receptor 1	Q9Y5Y7	LYVE1						Arginase-1	P05089	ARG1
Immunoglobulin heavy constant epsilon	P01854	IGHE						Cholesteryl ester transfer protein	P11597	CETP
14-3-3 protein epsilon	P62258	YWHAE						Coronin-1A	P31146	CORO1A
cGMP-specific 3',5'-cyclic phosphodiesterase	O76074	PDE5A						Fatty acid-binding protein 5	Q01469	FABP5
Gamma-glutamyl hydrolase	Q92820	GGH						Interferon-induced very large GTPase 1	Q7Z2Y8	GVINP1
Tropomyosin beta chain	P07951	TPM2						Keratin, type II cytoskeletal 78	Q8N1N4	KRT78
Actin, cytoplasmic 2	P63261	ACTG1						Lactotransferrin	P02788	LTF
CD109 antigen	Q6YHK3	CD109						Lipocalin-1	P31025	LCN1
Keratin, type II cuticular Hb4	Q9NSB2	KRT84						Mannan-binding lectin serine protease 2	O00187	MASP2
Fc receptor-like protein 3	Q96P31	FCRL3						Myosin-13	Q9UKX3	MYH13
Plakophilin-1	Q13835	PKP1						Myosin-9	P35579	MYH9
Desmocollin-1	Q08554	DSC1						NF-X1-type zinc finger protein NFXL1	Q6ZNB6	NFXL1
Extracellular superoxide dismutase [Cu-Zn]	P08294	SOD3						Protein S100-A11	P31949	S100A11
Desmoplakin	P15924	DSP						Putative lipocalin 1-like protein 1	Q5VSP4	LCN1P1
Junction plakoglobin	P14923	JUP						Putative macrophage stimulating 1-like protein	Q2TV78	MST1L
Pyruvate kinase PKLR	P30613	PKLR						Serum amyloid A-2 protein	P0DJI9	SAA2
Keratin, type I cytoskeletal 15	P19012	KRT15						Suprabasin	Q6UWP8	SBSN
								Tripartite motif-containing protein 55	Q9BYV6	TRIM55
								Unique proteins in Control vs ERMS
								Extracellular matrix protein 1	Q16610	ECM1
								Thrombospondin-2	P35442	THBS2
								SPARC	P09486	SPARC
								Immunoglobulin heavy variable 1-45	A0A0A0MS14	IGHV1-45
								Secernin-2	Q96FV2	SCRN2
								Dopamine beta-hydroxylase	P09172	DBH
								Tropomyosin alpha-4 chain	P67936	TPM4
								Protein S100-A12	P80511	S100A12
								Neutrophil gelatinase-associated lipocalin	P80188	LCN2
								Angiotensin-converting enzyme	P12821	ACE
								Lymphatic vessel endothelial hyaluronic acid receptor 1	Q9Y5Y7	LYVE1
								Immunoglobulin heavy constant epsilon	P01854	IGHE
								14-3-3 protein epsilon	P62258	YWHAE
								Limbic system-associated membrane protein	Q13449	LSAMP
								Tropomyosin beta chain	P07951	TPM2
								CD109 antigen	Q6YHK3	CD109
								Keratin, type II cuticular Hb4	Q9NSB2	KRT84
								Coagulation factor VII	P08709	F7
								Calreticulin	P27797	CALR
								Plakophilin-1	Q13835	PKP1
								Keratin, type I cytoskeletal 19	P08727	KRT19
								Extracellular superoxide dismutase [Cu-Zn]	P08294	SOD3
								Chorionic somatomammotropin hormone-like 1	Q14406	CSHL1
								Intercellular adhesion molecule 1	P05362	ICAM1
								Pyruvate kinase PKLR	P30613	PKLR
								Peptidyl-prolyl cis-trans isomerase A	P62937	PPIA

## Sheet: Table S4
DEMs ARMS vs Control									DEMs ERMS vs Control
HMDB	Metabolite name	FC	log2(FC)	p.ajusted	Log10(p)				HMDB	Metabolite name	FC	log2(FC)	p.ajusted	Log10(p)
HMDB0002395	Ursolic acid	8.1393	3.0249	6.9468e-07	6.1582				HMDB0031694	Butyl (S)-3-hydroxybutyrate glucoside	5.3732	2.4258	0.00020433	3.6897
HMDB0000407	2-Hydroxy-3-methylbutyric acid	6.3397	2.6644	0.000571	3.2434				HMDB0002092	Itaconic acid	3.0882	1.6268	0.024847	1.6047
HMDB0000288	Uridine 5'-monophosphate	5.1671	2.3694	0.00034388	3.4636				HMDB0001238	N-Acetylserotonin	2.7755	1.4728	1.3411e-07	6.8726
HMDB0031694	Butyl (S)-3-hydroxybutyrate glucoside	5.1653	2.3689	1.8626e-06	5.7299				HMDB0000143	D-Galactose	2.6332	1.3968	3.0879e-07	6.5103
HMDB0001999	Eicosapentaenoic acid	4.207	2.0728	0.0011624	2.9347				HMDB0000888	Undecanedioic acid	2.4485	1.2919	6.4932e-08	7.1875
HMDB0000011	3-Hydroxybutyric acid	3.3854	1.7593	0.0011624	2.9347				HMDB0001160	Tricosanoic acid	2.4427	1.2885	4.6102e-05	4.3363
HMDB0000063	Cortisol	3.2787	1.7131	1.9232e-05	4.716				HMDB0003417	D-Cysteine	2.3767	1.249	3.0879e-07	6.5103
HMDB0001160	Tricosanoic acid	3.0365	1.6024	1.2832e-05	4.8917				HMDB0003345	alpha-D-Glucose	2.3766	1.2489	3.0879e-07	6.5103
HMDB0000756	Hexanoylcarnitine	2.776	1.473	9.9422e-05	4.0025				HMDB0000011	3-Hydroxybutyric acid	2.3687	1.2441	0.025337	1.5962
HMDB0000806	Myristic acid	2.695	1.4303	0.004134	2.3836				HMDB0002395	Ursolic acid	2.3624	1.2403	0.0020971	2.6784
HMDB0001238	N-Acetylserotonin	2.6301	1.3951	1.0635e-07	6.9733				HMDB0001488	Nicotinic acid	2.3327	1.222	0.0061264	2.2128
HMDB0000191	L-Aspartic acid	2.4366	1.2849	1.9232e-05	4.716				HMDB0059982	4-hydroxybenzoic acid-4-O-sulphate	2.3064	1.2056	6.4932e-08	7.1875
HMDB0002725	Nandrolone	2.3688	1.2442	7.9309e-05	4.1007				HMDB0000310	Methylacetoacetic acid	2.2398	1.1634	4.8461e-07	6.3146
HMDB0000201	L-Acetylcarnitine	2.3322	1.2217	0.034494	1.4623				HMDB0000806	Myristic acid	2.067	1.0475	0.017612	1.7542
HMDB0059655	2-Hydroxyglutarate	2.2834	1.1912	0.01036	1.9846				HMDB0000063	Cortisol	2.0395	1.0282	0.001084	2.965
HMDB0000617	2-Furoic acid	2.2629	1.1782	0.00036449	3.4383				HMDB0001999	Eicosapentaenoic acid	2.0022	1.0016	0.003452	2.4619
HMDB0013716	Norvaline	2.2521	1.1713	3.9943e-05	4.3986				HMDB0001645	L-Norleucine	0.45119	-1.1482	0.0043983	2.3567
HMDB0001830	Progesterone	2.2272	1.1552	0.0010955	2.9604				HMDB0000174	L-Fucose	0.44759	-1.1598	0.032083	1.4937
HMDB0000378	2-Methylbutyroylcarnitine	2.2058	1.1413	0.00014562	3.8368				HMDB0003349	L-Dihydroorotic acid	0.44386	-1.1718	0.00073335	3.1347
HMDB0000944	Behenic acid	2.1571	1.1091	8.9538e-05	4.048				HMDB0000138	Glycocholic acid	0.44178	-1.1786	0.024614	1.6088
HMDB0003345	alpha-D-Glucose	2.0489	1.0349	6.9468e-07	6.1582				HMDB0003449	beta-D-Galactose	0.4362	-1.1969	0.017612	1.7542
HMDB0000269	Sphinganine	2.0315	1.0226	2.095e-05	4.6788				HMDB0000026	Ureidopropionic acid	0.3883	-1.3648	0.014366	1.8427
HMDB0059982	4-hydroxybenzoic acid-4-O-sulphate	2.0215	1.0154	7.0985e-06	5.1488				HMDB0000965	Hypotaurine	0.37741	-1.4058	0.020415	1.6901
HMDB0000310	Methylacetoacetic acid	2.0198	1.0142	0.00016848	3.7734				HMDB0011743	2-Phenylpropionate	0.33893	-1.561	0.001084	2.965
HMDB0000190	Lactic acid	0.49274	-1.0211	0.00016112	3.7929				HMDB0000277	Sphingosine 1-phosphate	0.32185	-1.6355	4.6102e-05	4.3363
HMDB0032473	Polylimonene	0.4643	-1.1069	0.0067192	2.1727				HMDB0032063	4-tert-Butylphenol	0.31005	-1.6894	0.00033058	3.4807
HMDB0000452	L-alpha-Aminobutyric acid	0.45855	-1.1248	2.4399e-05	4.6126				HMDB0002237	3,4-Dimethylbenzoic acid	0.29192	-1.7764	0.012944	1.8879
HMDB0003349	L-Dihydroorotic acid	0.43276	-1.2084	0.00036449	3.4383				HMDB0000631	Deoxycholic acid glycine conjugate	0.27207	-1.8779	0.00083402	3.0788
HMDB0000991	DL-2-Aminooctanoic acid	0.42506	-1.2343	0.0040225	2.3955				HMDB0001347	Isopentenyl pyrophosphate	0.26804	-1.8995	0.00073335	3.1347
HMDB0000214	Ornithine	0.40052	-1.3201	0.004134	2.3836				HMDB0003375	(+)-Limonene	0.20214	-2.3066	0.0060679	2.217
HMDB0035162	(-)-Menthone	0.3849	-1.3775	0.00018067	3.7431				HMDB0000792	Sebacic acid	0.15846	-2.6578	0.00098276	3.0076
HMDB0011743	2-Phenylpropionate	0.37921	-1.3989	0.0015685	2.8045				HMDB0029377	Piperine	0.11207	-3.1575	0.031102	1.5072
HMDB0003449	beta-D-Galactose	0.34091	-1.5525	0.0042277	2.3739				HMDB0029659	2',4'-Dihydroxyacetophenone	0.076039	-3.7171	0.001519	2.8185
HMDB0000026	Ureidopropionic acid	0.29719	-1.7506	0.0030977	2.509				HMDB0000207	Oleic acid	0.068113	-3.8759	0.023644	1.6263
HMDB0002237	3,4-Dimethylbenzoic acid	0.28135	-1.8296	0.0090698	2.0424				Unique metabolites in ERMS vs Control
HMDB0003375	(+)-Limonene	0.28043	-1.8343	0.010982	1.9593				HMDB0000162	Proline
HMDB0032063	4-tert-Butylphenol	0.25808	-1.9541	3.9943e-05	4.3986				HMDB0000422	2-Methylglutaric acid
HMDB0010381	LysoPC(15:0/0:0)	0.22695	-2.1396	0.022198	1.6537				HMDB0000462	Allantoin
HMDB0000277	Sphingosine 1-phosphate	0.2259	-2.1463	7.0985e-06	5.1488				HMDB0000684	Kynurenine
HMDB0012108	LysoPC(17:0/0:0)	0.22106	-2.1775	0.0017099	2.767				HMDB0000699	1-Methylnicotinamide
HMDB0000053	Androstenedione	0.19054	-2.3918	0.018281	1.738				HMDB0000759	Glycylleucine
HMDB0010384	LysoPC(18:0/0:0)	0.17587	-2.5074	0.0096986	2.0133				HMDB0000766	N-Acetyl-L-alanine
HMDB0015396	Paliperidone	0.15874	-2.6553	0.00022721	3.6436				HMDB0000920	11a-Hydroxyprogesterone
HMDB0000792	Sebacic acid	0.1536	-2.7028	0.00078761	3.1037				HMDB0001069	2-Phenylaminoadenosine
HMDB0007972	PC(16:0/18:1(9Z))	0.10701	-3.2242	1.0635e-07	6.9733				HMDB0001138	N-Acetyl-L-glutamic acid
HMDB0000784	Azelaic acid	0.090171	-3.4712	0.0022196	2.6537				HMDB0001392	p-Aminobenzoic acid
Unique metabolites in ARMS vs Control									HMDB0001568	trans-2-Octenoic acid
HMDB0000027	Tetrahydrobiopterin								HMDB0004094	Indoxyl
HMDB0000162	Proline								HMDB0004824	N2,N2-Dimethylguanosine
HMDB0000387	3-Hydroxydodecanoic acid								HMDB0006101	Enterolactone
HMDB0000422	2-Methylglutaric acid								HMDB0006344	Phenylacetylglutamine
HMDB0000462	Allantoin								HMDB0006695	Prolylhydroxyproline
HMDB0000626	Deoxycholic acid								HMDB0011477	LysoPE(0:0/18:2(9Z,12Z))
HMDB0000759	Glycylleucine								HMDB0011738	N2-gamma-Glutamylglutamine
HMDB0001069	2-Phenylaminoadenosine								HMDB0032412	Methyl beta-naphthyl ketone
HMDB0001138	N-Acetyl-L-glutamic acid								HMDB0125166	p-Coumaric acid sulfate
HMDB0001392	p-Aminobenzoic acid								HMDB0001896	5-Methoxytryptophol
HMDB0001896	5-Methoxytryptophol								Unique metabolites in Control vs ERMS
HMDB0002322	Cadaverine								HMDB0000039	Butyric acid
HMDB0004824	N2,N2-Dimethylguanosine								HMDB0000086	Glycerophosphocholine
HMDB0006101	Enterolactone								HMDB0000479	Methylhistidine
HMDB0006344	Phenylacetylglutamine								HMDB0000568	D-Arabitol
HMDB0006695	Prolylhydroxyproline								HMDB0003366	Propanal
HMDB0011477	LysoPE(0:0/18:2(9Z,12Z))								HMDB0010382	LysoPC(16:0/0:0)
HMDB0011738	N2-gamma-Glutamylglutamine								HMDB0028680	Alanylalanine
HMDB0029737	Indole-3-carboxaldehyde								HMDB0000157	Hypoxanthine
HMDB0032604	2-Methoxybenzoic acid								HMDB0000364	3a,6a,7b-Trihydroxy-5b-cholanoic acid
HMDB0032616	Sinapic acid								HMDB0002432	Sumiki's acid
HMDB0125166	p-Coumaric acid sulfate
HMDB0000684	Kynurenine
HMDB0001568	trans-2-Octenoic acid
Unique metabolites in Control vs ARMS
HMDB0000039	Butyric acid
HMDB0000086	Glycerophosphocholine
HMDB0000301	Urocanic acid
HMDB0000568	D-Arabitol
HMDB0000930	trans-Cinnamic acid
HMDB0001347	Isopentenyl pyrophosphate
HMDB0010382	LysoPC(16:0/0:0)
HMDB0028680	Alanylalanine
HMDB0000364	3a,6a,7b-Trihydroxy-5b-cholanoic acid

## Sheet: Table S5
Enrichment FDR	nGenes	Pathway Genes	Fold Enrichment	Pathway	URL	Genes
0.0461009	10	1071	2.4842	GO:0000902 cell morphogenesis	http://amigo.geneontology.org/amigo/term/GO:0000902	ACTB ACTBL2 CDH5 FN1 MYH9 CORO1A CHL1 SOD1 CALR FLNA
0.0487643	8	753	2.82665	GO:0000904 cell morphogenesis involved in differentiation	http://amigo.geneontology.org/amigo/term/GO:0000904	ACTB ACTBL2 FN1 MYH9 CHL1 SOD1 CALR FLNA
0.0450128	4	196	5.42976	GO:0000910 cytokinesis	http://amigo.geneontology.org/amigo/term/GO:0000910	INCENP FMN2 MYH9 CALM1
0.0388374	7	562	3.31389	GO:0001501 skeletal system development	http://amigo.geneontology.org/amigo/term/GO:0001501	COL1A1 FLNA LTF COMP ENG THRA GPLD1
0.0426338	6	435	3.66977	GO:0001503 ossification	http://amigo.geneontology.org/amigo/term/GO:0001503	COL1A1 SRGN LTF COMP THRA GPLD1
0.000317464	11	555	5.27322	GO:0001525 angiogenesis	http://amigo.geneontology.org/amigo/term/GO:0001525	THBS1 MYH9 PF4 FAP ENG FN1 ACE YWHAZ FLNA CDH5 GPLD1
0.000199791	13	734	4.7122	GO:0001568 blood vessel development	http://amigo.geneontology.org/amigo/term/GO:0001568	ENG COL1A1 THBS1 MYH9 PF4 FAP COMP FN1 ACE YWHAZ CDH5 FLNA GPLD1
0.00456659	14	1280	2.91001	GO:0001775 cell activation	http://amigo.geneontology.org/amigo/term/GO:0001775	ACTB MYH9 FLNA FGL1 FN1 TFRC ARG1 THBS1 FCRL3 PF4 CORO1A COMP SOD1 SAA1
0.0227255	10	930	2.86084	GO:0001816 cytokine production	http://amigo.geneontology.org/amigo/term/GO:0001816	LTF FN1 THBS1 SOD1 PF4 SAA1 TMSB4X ARG1 IL1RAP SRGN
2.73732e-07	12	286	11.1633	GO:0001894 tissue homeostasis	http://amigo.geneontology.org/amigo/term/GO:0001894	LTF ACTB LCN1 POTEE POTEF POTEI POTEJ COMP TFRC CORO1A SOD1 CDH5
0.00221439	14	1165	3.19727	GO:0001932 reg. of protein phosphorylation	http://amigo.geneontology.org/amigo/term/GO:0001932	CCNE1 INCENP LTF ENG FN1 SOD1 ERN1 CDH5 AJUBA ACE TFRC THBS1 ACTB CALM1
0.000259959	13	765	4.52125	GO:0001944 vasculature development	http://amigo.geneontology.org/amigo/term/GO:0001944	ENG COL1A1 THBS1 CDH5 MYH9 PF4 FAP COMP FN1 ACE YWHAZ FLNA GPLD1
0.00694304	3	41	19.4677	GO:0001974 blood vessel remodeling	http://amigo.geneontology.org/amigo/term/GO:0001974	ACE DBH FLNA
0.000333611	4	34	31.301	GO:0002227 innate immune response in mucosa	http://amigo.geneontology.org/amigo/term/GO:0002227	DEFA1 DEFA3 DEFA1B LTF
0.000178292	29	3183	2.42403	GO:0002376 immune system proc.	http://amigo.geneontology.org/amigo/term/GO:0002376	MASP2 LTF FGL1 PPBP PF4 DEFA1 DEFA3 DEFA1B ACTB CFP ACE FLNA TFRC GPLD1 FN1 ARG1 THBS1 FCRL3 SAA1 MYH9 CORO1A DBH THRA SOD1 TRIM55 CALR IL1RAP HP PIP5K1C
0.00256891	5	130	10.233	GO:0002526 acute inflammatory response	http://amigo.geneontology.org/amigo/term/GO:0002526	HP TFRC FN1 SAA2 SAA1
0.0165406	9	724	3.30735	GO:0002694 reg. of leukocyte activation	http://amigo.geneontology.org/amigo/term/GO:0002694	FGL1 ACTB TFRC FN1 ARG1 THBS1 FCRL3 CORO1A SOD1
0.0147358	7	440	4.23274	GO:0003012 muscle system proc.	http://amigo.geneontology.org/amigo/term/GO:0003012	FLNA CALM1 COMP MTPN SOD1 PI16 MYH13
0.0152635	15	1684	2.36988	GO:0006468 protein phosphorylation	http://amigo.geneontology.org/amigo/term/GO:0006468	CCNE1 INCENP LTF ENG FN1 SOD1 ERN1 CDH5 AJUBA ACE TFRC THBS1 YWHAZ ACTB CALM1
0.0224729	16	1964	2.16748	GO:0006508 proteolysis	http://amigo.geneontology.org/amigo/term/GO:0006508	FAP SERPINA10 CALR HP ACE LTF MYH9 GPLD1 THBS1 MASP2 GZMH COMP FN1 LCN1 PI16 SRGN
0.000346733	8	272	7.82524	GO:0006909 phagocytosis	http://amigo.geneontology.org/amigo/term/GO:0006909	CFP THBS1 MYH9 CORO1A SOD1 CALR PIP5K1C PIP5K1A
0.000124451	23	2065	2.96336	GO:0006915 apoptotic proc.	http://amigo.geneontology.org/amigo/term/GO:0006915	ERN1 ACTB SOD1 COMP GPLD1 THBS1 PF4 KIF1B FAP CORO1A SRGN DBH THRA CHL1 ACE TFRC FMN2 CDH5 FLNA LTF GZMH YWHAZ CALR
5.34171e-08	31	2254	3.65918	GO:0006928 movement of cell or subcellular component	http://amigo.geneontology.org/amigo/term/GO:0006928	KIF1B ACTB CORO1A ENG PPBP PF4 ACTBL2 TMSB4X FLNA FAP MYH9 COL1A1 FN1 THBS1 SAA1 CDH5 DEFA1 DEFA1B DBH AJUBA CHL1 SOD1 PIP5K1A TRIM55 FMN2 ACE PFN1 GPLD1 S100A11 CALR PIP5K1C
0.00012408	13	672	5.14696	GO:0006935 chemotaxis	http://amigo.geneontology.org/amigo/term/GO:0006935	PPBP PF4 CORO1A THBS1 SAA1 TMSB4X DEFA1 DEFA1B CHL1 PIP5K1C ENG PIP5K1A CALR
2.30289e-06	40	4424	2.40559	GO:0006950 response to stress	http://amigo.geneontology.org/amigo/term/GO:0006950	ACTB MYH9 FLNA RECQL LAMP2 MASP2 LTF FN1 AJUBA SOD1 PPBP PF4 ERN1 CALR DEFA1 DEFA3 DEFA1B HP FAP ENG THBS1 FMN2 MYH13 TFRC COMP COL1A1 SLC1A2 ARG1 DBH THRA CFP SAA2 SERPINA10 TRIM55 ACE SAA1 IL1RAP CDH5 CORO1A TMSB4X
0.000213897	22	2031	2.88197	GO:0006952 defense response	http://amigo.geneontology.org/amigo/term/GO:0006952	MASP2 LTF PPBP PF4 DEFA1 DEFA3 DEFA1B HP THBS1 TFRC FN1 ARG1 CFP SAA2 SOD1 TRIM55 ACE SAA1 IL1RAP CDH5 CORO1A TMSB4X
0.000175098	5	57	23.3384	GO:0006953 acute-phase response	http://amigo.geneontology.org/amigo/term/GO:0006953	TFRC FN1 SAA2 SAA1 HP
0.000259959	14	892	4.1758	GO:0006954 inflammatory response	http://amigo.geneontology.org/amigo/term/GO:0006954	PPBP PF4 HP THBS1 TFRC FN1 SAA2 SOD1 TRIM55 ACE SAA1 IL1RAP CDH5 TMSB4X
0.0472288	16	2190	1.9438	GO:0006955 immune response	http://amigo.geneontology.org/amigo/term/GO:0006955	MASP2 LTF FGL1 PPBP PF4 DEFA1 DEFA3 DEFA1B CFP TFRC GPLD1 FCRL3 ARG1 IL1RAP THBS1 CORO1A
0.000609788	8	302	7.0479	GO:0006959 humoral immune response	http://amigo.geneontology.org/amigo/term/GO:0006959	MASP2 LTF PPBP PF4 DEFA1 DEFA3 DEFA1B CFP
0.022621	27	4206	1.70793	GO:0006996 organelle organization	http://amigo.geneontology.org/amigo/term/GO:0006996	ACTB RECQL KRT31 CORO1A MTPN PFN1 SRGN AJUBA INCENP KRT78 KRT4 TMSB4X MYH9 FMN2 CDH5 FLNA CCNE1 GOLM1 SOD1 ACTBL2 CALR IL1RAP TFRC PIP5K1A YWHAZ BBOF1 PIP5K1C
0.000259959	19	1594	3.17133	GO:0007010 cytoskeleton organization	http://amigo.geneontology.org/amigo/term/GO:0007010	KRT31 CORO1A MTPN PFN1 AJUBA INCENP KRT78 KRT4 TMSB4X ACTB MYH9 FMN2 CDH5 FLNA SOD1 ACTBL2 CALR PIP5K1A PIP5K1C
0.00553996	5	162	8.21167	GO:0007043 cell-cell junction assembly	http://amigo.geneontology.org/amigo/term/GO:0007043	CDH5 ACE ACTB DSG1 PIP5K1C
0.00711583	4	98	10.8595	GO:0007044 cell-substrate junction assembly	http://amigo.geneontology.org/amigo/term/GO:0007044	FN1 AJUBA PIP5K1A THBS1
9.93208e-06	23	1729	3.53923	GO:0007155 cell adhesion	http://amigo.geneontology.org/amigo/term/GO:0007155	ACTB MYH9 FLNA FGL1 FN1 DSG1 CDH5 TFRC ARG1 THBS1 SAA1 FAP CORO1A COMP ENG COL1A1 AJUBA CHL1 S100A11 PIP5K1C IL1RAP PIP5K1A CALR
0.0461009	20	2990	1.77965	GO:0007166 cell surface receptor signaling pathway	http://amigo.geneontology.org/amigo/term/GO:0007166	ENG FCRL3 PPBP PF4 LTF COL1A1 GPLD1 FN1 INVS THBS1 CDH5 CORO1A CCNE1 COMP DBH IL1RAP FLNA ARG1 TMSB4X MYH9
0.0090361	5	188	7.07601	GO:0007565 female pregnancy	http://amigo.geneontology.org/amigo/term/GO:0007565	ARG1 DSG1 SOD1 ACE CALR
0.00139491	6	176	9.07016	GO:0007568 aging	http://amigo.geneontology.org/amigo/term/GO:0007568	TFRC COMP SLC1A2 ARG1 SOD1 ACE
5.64322e-06	10	246	10.8154	GO:0007596 blood coagulation	http://amigo.geneontology.org/amigo/term/GO:0007596	ACTB MYH9 FLNA FN1 FAP THBS1 PF4 COMP SERPINA10 SAA1
6.29596e-06	10	252	10.5579	GO:0007599 hemostasis	http://amigo.geneontology.org/amigo/term/GO:0007599	ACTB MYH9 FLNA FN1 FAP THBS1 PF4 COMP SERPINA10 SAA1
0.00298886	9	527	4.54369	GO:0008015 blood circulation	http://amigo.geneontology.org/amigo/term/GO:0008015	ACE FLNA CALM1 SOD1 CDH5 COMP DBH THRA ENG
0.0302783	4	168	6.33472	GO:0008064 reg. of actin polymerization or depolymerization	http://amigo.geneontology.org/amigo/term/GO:0008064	MTPN PFN1 TMSB4X CORO1A
0.0166317	20	2642	2.01407	GO:0008104 protein localization	http://amigo.geneontology.org/amigo/term/GO:0008104	LAMP2 YWHAZ YWHAB TMSB4X TFRC COL1A1 CALR FLNA CCNE1 COMP AJUBA ANKRD50 FMN2 ACTB MYH9 PIP5K1A CDH5 GPLD1 SRGN SAA1
0.000199791	24	2320	2.75233	GO:0008219 cell death	http://amigo.geneontology.org/amigo/term/GO:0008219	ERN1 HP ACTB SOD1 COMP GPLD1 SRGN THBS1 PF4 KIF1B FAP CORO1A DBH THRA CHL1 ACE YWHAZ TFRC FMN2 CDH5 FLNA LTF GZMH CALR
0.000378393	22	2143	2.73135	GO:0008283 cell population proliferation	http://amigo.geneontology.org/amigo/term/GO:0008283	ACTB ACE LTF TFRC FGL1 GPLD1 FN1 ARG1 THBS1 FCRL3 PF4 ERN1 FAP CORO1A COMP DBH S100A11 KRT4 CDH5 CALR CCNE1 ENG
0.00751357	12	1052	3.03488	GO:0008284 positive reg. of cell population proliferation	http://amigo.geneontology.org/amigo/term/GO:0008284	ACTB LTF TFRC FN1 THBS1 FCRL3 CORO1A COMP ARG1 CALR CCNE1 ERN1
0.0273435	6	384	4.15716	GO:0008544 epidermis development	http://amigo.geneontology.org/amigo/term/GO:0008544	KRT78 KRT4 SOD1 KRT31 PIP5K1A FABP5
0.0270353	4	161	6.61014	GO:0008643 carbohydrate transport	http://amigo.geneontology.org/amigo/term/GO:0008643	SLC1A2 ACE FABP5 PPBP
0.0118463	4	118	9.01892	GO:0008645 hexose transmembrane transport	http://amigo.geneontology.org/amigo/term/GO:0008645	SLC1A2 ACE FABP5 PPBP
0.0372415	5	293	4.54024	GO:0008654 phospholipid biosynthetic proc.	http://amigo.geneontology.org/amigo/term/GO:0008654	PIP5K1B PIP5K1A PIP5K1C AJUBA FABP5
0.000259959	10	435	6.11628	GO:0009410 response to xenobiotic stimulus	http://amigo.geneontology.org/amigo/term/GO:0009410	TFRC GPLD1 ENG COL1A1 SLC1A2 ARG1 SOD1 ACE CALR THBS1
1.42323e-05	31	3073	2.68396	GO:0009605 response to external stimulus	http://amigo.geneontology.org/amigo/term/GO:0009605	LAMP2 MASP2 LTF COL1A1 PPBP PF4 DEFA1 DEFA3 DEFA1B FAP CORO1A THBS1 SAA1 TMSB4X MYH13 TFRC MTPN ENG SLC1A2 ARG1 CFP CHL1 SOD1 ACE CALR PIP5K1C IL1RAP FLNA HP CDH5 PIP5K1A
0.0221328	15	1771	2.25346	GO:0009607 response to biotic stimulus	http://amigo.geneontology.org/amigo/term/GO:0009607	MASP2 LTF PPBP PF4 DEFA1 DEFA3 DEFA1B FAP ARG1 CFP ACE CALR IL1RAP HP CORO1A
3.44809e-07	16	619	6.87711	GO:0009611 response to wounding	http://amigo.geneontology.org/amigo/term/GO:0009611	ACTB MYH9 FLNA FN1 FAP THBS1 PF4 COMP COL1A1 SLC1A2 ARG1 AJUBA SERPINA10 SOD1 ENG SAA1
0.00819416	10	772	3.44635	GO:0009617 response to bacterium	http://amigo.geneontology.org/amigo/term/GO:0009617	LTF PPBP PF4 DEFA1 DEFA3 DEFA1B ARG1 ACE HP CFP
0.000609788	5	86	15.4685	GO:0009620 response to fungus	http://amigo.geneontology.org/amigo/term/GO:0009620	LTF DEFA1 DEFA3 DEFA1B ARG1
0.00264579	14	1194	3.11961	GO:0009628 response to abiotic stimulus	http://amigo.geneontology.org/amigo/term/GO:0009628	COL1A1 AJUBA ENG GPLD1 TFRC MTPN SLC1A2 DBH THRA THBS1 SOD1 ACE CALR FMN2
0.000199791	27	2867	2.50561	GO:0009653 anatomical structure morphogenesis	http://amigo.geneontology.org/amigo/term/GO:0009653	ACTB ENG THBS1 ACTBL2 CDH5 LTF MYH9 FGL1 FN1 PF4 FLNA FAP CORO1A COMP MTPN PFN1 COL1A1 ARG1 THRA AJUBA CHL1 SOD1 ACE YWHAZ TFRC GPLD1 CALR
0.000383454	19	1660	3.04524	GO:0009719 response to endogenous stimulus	http://amigo.geneontology.org/amigo/term/GO:0009719	ENG THRA GPLD1 THBS1 CALR CDH5 DEFA1 DEFA3 DEFA1B CORO1A COMP COL1A1 SLC1A2 ARG1 DSG1 SOD1 ACE ACTB FLNA
0.00256891	12	898	3.55534	GO:0009725 response to hormone	http://amigo.geneontology.org/amigo/term/GO:0009725	THRA GPLD1 CALR DEFA1 DEFA3 DEFA1B ENG COL1A1 ARG1 DSG1 ACE THBS1
0.0457689	4	198	5.37491	GO:0009746 response to hexose	http://amigo.geneontology.org/amigo/term/GO:0009746	GPLD1 THBS1 ERN1 ACE
0.0439275	4	194	5.48573	GO:0009749 response to glucose	http://amigo.geneontology.org/amigo/term/GO:0009749	GPLD1 THBS1 ERN1 ACE
0.0150849	5	218	6.10225	GO:0009755 hormone-mediated signaling pathway	http://amigo.geneontology.org/amigo/term/GO:0009755	THRA CALR DEFA1 DEFA3 DEFA1B
0.000142479	23	2086	2.93353	GO:0009888 tissue development	http://amigo.geneontology.org/amigo/term/GO:0009888	KRT31 ENG SRGN KRT78 KRT4 COL1A1 FN1 TAGLN2 FLNA COMP PFN1 THRA AJUBA SOD1 PI16 CALR ACTB CDH5 LTF GPLD1 MTPN PIP5K1A FABP5
0.00024449	29	3283	2.35019	GO:0009892 negative reg. of metabolic proc.	http://amigo.geneontology.org/amigo/term/GO:0009892	THRA AJUBA APOC1 SERPINA10 LTF ENG FN1 THBS1 SOD1 FCRL3 PF4 YWHAZ YWHAB CALR FLNA TMSB4X HP CCNE1 ARG1 ACE LCN1 PI16 FMN2 GPLD1 SRGN NT5C3B S100A11 ERN1 CALM1
0.00634093	29	4181	1.84542	GO:0009893 positive reg. of metabolic proc.	http://amigo.geneontology.org/amigo/term/GO:0009893	THRA INCENP ACTB LTF TFRC ENG COL1A1 GPLD1 FN1 THBS1 SOD1 FMN2 FCRL3 PF4 SAA1 ERN1 CALM1 TMSB4X MYH9 MTPN DBH AJUBA ACE FABP5 CALR IL1RAP CDH5 APOC1 NT5C3B
0.000901393	27	3210	2.23787	GO:0009966 reg. of signal transduction	http://amigo.geneontology.org/amigo/term/GO:0009966	FLNA ENG AJUBA INCENP LTF COL1A1 FN1 INVS THRA THBS1 FCRL3 PF4 YWHAZ ERN1 CALR DBH SOD1 FABP5 CALM1 TMSB4X TFRC ARG1 YWHAB CDH5 PIP5K1B PIP5K1A PIP5K1C
0.00558267	16	1645	2.5878	GO:0009967 positive reg. of signal transduction	http://amigo.geneontology.org/amigo/term/GO:0009967	FLNA INCENP LTF ENG COL1A1 FN1 THRA THBS1 FCRL3 ERN1 AJUBA SOD1 FABP5 CALR TFRC CDH5
0.00877524	8	513	4.14905	GO:0009991 response to extracellular stimulus	http://amigo.geneontology.org/amigo/term/GO:0009991	LAMP2 MYH13 TFRC COL1A1 SLC1A2 ARG1 SOD1 ACE
0.00111908	27	3269	2.19748	GO:0010033 response to organic substance	http://amigo.geneontology.org/amigo/term/GO:0010033	ENG THRA PPBP PF4 ERN1 CALR DEFA1 DEFA3 DEFA1B LTF GPLD1 THBS1 SOD1 CDH5 TFRC CORO1A COMP COL1A1 SLC1A2 ARG1 DBH DSG1 ACE IL1RAP ACTB FLNA TMSB4X
0.00139491	10	568	4.68412	GO:0010035 response to inorganic substance	http://amigo.geneontology.org/amigo/term/GO:0010035	SOD1 GPLD1 THBS1 CALM1 HP TFRC COL1A1 ARG1 ERN1 CALR
0.00721794	7	374	4.9797	GO:0010038 response to metal ion	http://amigo.geneontology.org/amigo/term/GO:0010038	GPLD1 THBS1 CALM1 TFRC ARG1 SOD1 CALR
0.0261864	2	22	24.1871	GO:0010042 response to manganese ion	http://amigo.geneontology.org/amigo/term/GO:0010042	TFRC ARG1
0.0410578	3	96	8.31432	GO:0010232 vascular transport	http://amigo.geneontology.org/amigo/term/GO:0010232	FABP5 SLC1A2 TFRC
0.0316284	2	25	21.2847	GO:0010259 multicellular organism aging	http://amigo.geneontology.org/amigo/term/GO:0010259	COMP SLC1A2
0.033925	5	284	4.68412	GO:0010466 negative reg. of peptidase activity	http://amigo.geneontology.org/amigo/term/GO:0010466	SERPINA10 LTF THBS1 LCN1 PI16
0.00146308	13	961	3.59912	GO:0010562 positive reg. of phosphorus metabolic proc.	http://amigo.geneontology.org/amigo/term/GO:0010562	INCENP LTF ENG FCRL3 ERN1 CALM1 TMSB4X AJUBA ACE TFRC THBS1 CDH5 GPLD1
0.0368629	4	181	5.87974	GO:0010594 reg. of endothelial cell migration	http://amigo.geneontology.org/amigo/term/GO:0010594	THBS1 TMSB4X GPLD1 CALR
0.0271527	25	3847	1.729	GO:0010604 positive reg. of macromolecule metabolic proc.	http://amigo.geneontology.org/amigo/term/GO:0010604	THRA INCENP ACTB LTF TFRC ENG COL1A1 GPLD1 FN1 THBS1 SOD1 FMN2 FCRL3 PF4 SAA1 ERN1 CALM1 MYH9 MTPN AJUBA ACE CALR IL1RAP CDH5 NT5C3B
0.00214302	25	3057	2.17581	GO:0010605 negative reg. of macromolecule metabolic proc.	http://amigo.geneontology.org/amigo/term/GO:0010605	THRA AJUBA SERPINA10 LTF ENG FN1 THBS1 FCRL3 PF4 YWHAZ YWHAB CALR FLNA TMSB4X CCNE1 ARG1 ACE LCN1 PI16 FMN2 SRGN NT5C3B S100A11 ERN1 CALM1
0.02951	12	1312	2.43346	GO:0010628 positive reg. of gene expression	http://amigo.geneontology.org/amigo/term/GO:0010628	TFRC FN1 THBS1 SOD1 PF4 SAA1 ERN1 MYH9 ENG CALR IL1RAP CDH5
0.00420226	13	1110	3.116	GO:0010629 negative reg. of gene expression	http://amigo.geneontology.org/amigo/term/GO:0010629	AJUBA FN1 THBS1 FCRL3 CALR TMSB4X ENG ARG1 ACE LTF SRGN NT5C3B ERN1
0.000199791	9	318	7.52995	GO:0010631 epithelial cell migration	http://amigo.geneontology.org/amigo/term/GO:0010631	FAP THBS1 TMSB4X CORO1A MYH9 PFN1 GPLD1 CALR CDH5
0.0209359	5	241	5.51988	GO:0010632 reg. of epithelial cell migration	http://amigo.geneontology.org/amigo/term/GO:0010632	THBS1 TMSB4X PFN1 GPLD1 CALR
0.00809542	7	384	4.85002	GO:0010639 negative reg. of organelle organization	http://amigo.geneontology.org/amigo/term/GO:0010639	MTPN TMSB4X INCENP CORO1A PFN1 CDH5 TFRC
0.000901393	29	3602	2.14206	GO:0010646 reg. of cell communication	http://amigo.geneontology.org/amigo/term/GO:0010646	FLNA ENG AJUBA INCENP CALM1 LTF COL1A1 FN1 INVS THRA THBS1 FCRL3 PF4 YWHAZ ERN1 CALR DBH SOD1 ACE FABP5 TMSB4X TFRC ARG1 YWHAB CDH5 GPLD1 PIP5K1B PIP5K1A PIP5K1C
0.0059682	17	1830	2.47158	GO:0010647 positive reg. of cell communication	http://amigo.geneontology.org/amigo/term/GO:0010647	FLNA INCENP LTF ENG COL1A1 FN1 THRA THBS1 FCRL3 ERN1 AJUBA SOD1 FABP5 CALR TFRC CDH5 GPLD1
0.0461009	5	316	4.20978	GO:0010720 positive reg. of cell development	http://amigo.geneontology.org/amigo/term/GO:0010720	FN1 ACE CALR CDH5 FLNA
0.0450128	2	32	16.6286	GO:0010743 reg. of macrophage derived foam cell differentiation	http://amigo.geneontology.org/amigo/term/GO:0010743	CETP PF4
0.0154839	5	220	6.04678	GO:0010810 reg. of cell-substrate adhesion	http://amigo.geneontology.org/amigo/term/GO:0010810	FN1 THBS1 COL1A1 CALR FLNA
0.0461009	2	33	16.1247	GO:0010818 T cell chemotaxis	http://amigo.geneontology.org/amigo/term/GO:0010818	DEFA1 DEFA1B
0.0232696	3	73	10.9339	GO:0010827 reg. of glucose transmembrane transport	http://amigo.geneontology.org/amigo/term/GO:0010827	SLC1A2 ACE FABP5
0.0203097	2	18	29.562	GO:0010829 negative reg. of glucose transmembrane transport	http://amigo.geneontology.org/amigo/term/GO:0010829	ACE FABP5
0.00614014	3	39	20.466	GO:0010922 positive reg. of phosphatase activity	http://amigo.geneontology.org/amigo/term/GO:0010922	FCRL3 CALM1 GPLD1
0.000370742	20	1810	2.93987	GO:0010941 reg. of cell death	http://amigo.geneontology.org/amigo/term/GO:0010941	HP ACTB SOD1 COMP GPLD1 THBS1 PF4 FAP CORO1A DBH THRA CHL1 ACE YWHAZ TFRC FMN2 CDH5 FLNA LTF CALR
0.0244126	2	21	25.3389	GO:0010984 reg. of lipoprotein particle clearance	http://amigo.geneontology.org/amigo/term/GO:0010984	APOC1 GPLD1
0.000175098	23	2127	2.87698	GO:0012501 programmed cell death	http://amigo.geneontology.org/amigo/term/GO:0012501	ERN1 ACTB SOD1 COMP GPLD1 SRGN THBS1 PF4 KIF1B FAP CORO1A DBH THRA CHL1 ACE TFRC FMN2 CDH5 FLNA LTF GZMH YWHAZ CALR
0.0234387	4	153	6.95577	GO:0014065 phosphatidylinositol 3-kinase signaling	http://amigo.geneontology.org/amigo/term/GO:0014065	FN1 PIP5K1B PIP5K1A PIP5K1C
0.0115649	4	117	9.096	GO:0014066 reg. of phosphatidylinositol 3-kinase signaling	http://amigo.geneontology.org/amigo/term/GO:0014066	FN1 PIP5K1B PIP5K1A PIP5K1C
0.000178292	15	958	4.16584	GO:0014070 response to organic cyclic compound	http://amigo.geneontology.org/amigo/term/GO:0014070	CALR DEFA1 DEFA3 DEFA1B ENG COL1A1 SLC1A2 ARG1 DSG1 THBS1 SOD1 ACE ACTB GPLD1 FLNA
0.00877524	3	46	17.3516	GO:0014075 response to amine	http://amigo.geneontology.org/amigo/term/GO:0014075	ARG1 DBH SOD1
0.0128571	4	121	8.79531	GO:0015749 monosaccharide transmembrane transport	http://amigo.geneontology.org/amigo/term/GO:0015749	SLC1A2 ACE FABP5 PPBP
0.0224113	3	71	11.2419	GO:0015909 long-chain fatty acid transport	http://amigo.geneontology.org/amigo/term/GO:0015909	THBS1 ACE FABP5
0.0160009	15	1695	2.3545	GO:0016192 vesicle-mediated transport	http://amigo.geneontology.org/amigo/term/GO:0016192	KIF1B CFP TFRC APOC1 THBS1 ACTB MYH9 CORO1A SOD1 FMN2 CALR PIP5K1C FLNA ANKRD50 PIP5K1A
0.00562564	18	1994	2.40173	GO:0016310 phosphorylation	http://amigo.geneontology.org/amigo/term/GO:0016310	CCNE1 INCENP LTF ENG FN1 SOD1 ERN1 CDH5 PIP5K1B AJUBA PIP5K1A ACE YWHAZ PIP5K1C CALM1 TFRC THBS1 ACTB
0.00808699	3	44	18.1403	GO:0016339 calcium-dependent cell-cell adhesion via plasma membrane cell adhesion molecules	http://amigo.geneontology.org/amigo/term/GO:0016339	CDH5 AJUBA DSG1
6.98647e-08	26	1602	4.31805	GO:0016477 cell migration	http://amigo.geneontology.org/amigo/term/GO:0016477	CORO1A ENG PPBP PF4 TMSB4X FAP COL1A1 FN1 THBS1 SAA1 CDH5 FLNA DEFA1 DEFA1B DBH AJUBA CHL1 PIP5K1A TRIM55 ACE MYH9 PFN1 GPLD1 S100A11 CALR PIP5K1C
0.00705116	6	266	6.00131	GO:0016485 protein processing	http://amigo.geneontology.org/amigo/term/GO:0016485	HP ACE THBS1 MYH9 COMP SRGN
0.0223387	6	360	4.4343	GO:0019216 reg. of lipid metabolic proc.	http://amigo.geneontology.org/amigo/term/GO:0019216	APOC1 SOD1 THRA GOLM1 FABP5 GPLD1
0.000143651	19	1478	3.42023	GO:0019220 reg. of phosphate metabolic proc.	http://amigo.geneontology.org/amigo/term/GO:0019220	CCNE1 INCENP LTF ENG FN1 APOC1 SOD1 FCRL3 YWHAB ERN1 CDH5 CALM1 TMSB4X AJUBA ACE TFRC THBS1 ACTB GPLD1
0.0487643	10	1083	2.45668	GO:0019637 organophosphate metabolic proc.	http://amigo.geneontology.org/amigo/term/GO:0019637	CETP PIP5K1B GPLD1 PIP5K1A PIP5K1C APOC1 TMSB4X AJUBA NT5C3B FABP5
0.00153112	13	967	3.57679	GO:0019725 cellular homeostasis	http://amigo.geneontology.org/amigo/term/GO:0019725	TFRC FTL FLNA CALM1 SAA1 ERN1 CDH5 LAMP2 CORO1A SOD1 ACE GPLD1 CALR
0.000560483	6	142	11.2419	GO:0019730 antimicrobial humoral response	http://amigo.geneontology.org/amigo/term/GO:0019730	LTF PPBP PF4 DEFA1 DEFA3 DEFA1B
0.00291453	4	72	14.781	GO:0019731 antibacterial humoral response	http://amigo.geneontology.org/amigo/term/GO:0019731	LTF DEFA1 DEFA3 DEFA1B
0.0111083	3	51	15.6505	GO:0021762 substantia nigra development	http://amigo.geneontology.org/amigo/term/GO:0021762	ACTB POTEE CALM1
0.0293469	10	975	2.7288	GO:0022603 reg. of anatomical structure morphogenesis	http://amigo.geneontology.org/amigo/term/GO:0022603	THBS1 PF4 MYH9 CORO1A ENG FN1 CDH5 TFRC CALR FLNA
0.00323161	26	3365	2.05572	GO:0022607 cellular component assembly	http://amigo.geneontology.org/amigo/term/GO:0022607	MTPN PFN1 FN1 INCENP CDH5 TMSB4X LAMP2 COMP SLC1A2 THRA AJUBA FMN2 FLNA CORO1A ACE CALR IL1RAP TFRC ACTB PIP5K1A YWHAZ BBOF1 DSG1 APOC1 THBS1 PIP5K1C
0.000919042	29	3615	2.13435	GO:0023051 reg. of signaling	http://amigo.geneontology.org/amigo/term/GO:0023051	FLNA ENG AJUBA INCENP LTF COL1A1 FN1 INVS THRA THBS1 FCRL3 PF4 YWHAZ ERN1 CALR DBH SOD1 ACE FABP5 CALM1 TMSB4X TFRC ARG1 YWHAB CDH5 GPLD1 PIP5K1B PIP5K1A PIP5K1C
0.00613897	17	1836	2.4635	GO:0023056 positive reg. of signaling	http://amigo.geneontology.org/amigo/term/GO:0023056	FLNA INCENP LTF ENG COL1A1 FN1 THRA THBS1 FCRL3 ERN1 AJUBA SOD1 FABP5 CALR TFRC CDH5 GPLD1
0.0139267	9	700	3.42075	GO:0030003 cellular cation homeostasis	http://amigo.geneontology.org/amigo/term/GO:0030003	TFRC FTL FLNA CALM1 SAA1 CDH5 CORO1A SOD1 CALR
0.00184541	12	857	3.72543	GO:0030029 actin filament-based proc.	http://amigo.geneontology.org/amigo/term/GO:0030029	CORO1A MTPN PFN1 TMSB4X FLNA ACTB MYH9 FMN2 ACTBL2 CALR PIP5K1A PIP5K1C
0.000901393	12	769	4.15175	GO:0030036 actin cytoskeleton organization	http://amigo.geneontology.org/amigo/term/GO:0030036	CORO1A MTPN PFN1 TMSB4X ACTB MYH9 FMN2 FLNA ACTBL2 CALR PIP5K1A PIP5K1C
0.0388374	4	185	5.75261	GO:0030041 actin filament polymerization	http://amigo.geneontology.org/amigo/term/GO:0030041	MTPN PFN1 TMSB4X CORO1A
0.0335844	10	1001	2.65792	GO:0030097 hemopoiesis	http://amigo.geneontology.org/amigo/term/GO:0030097	ACTB ACE FLNA FCRL3 PF4 TFRC THRA MYH9 LTF SOD1
0.0469496	6	450	3.54744	GO:0030099 myeloid cell differentiation	http://amigo.geneontology.org/amigo/term/GO:0030099	FLNA PF4 TFRC THRA MYH9 LTF
0.0184364	29	4552	1.69501	GO:0030154 cell differentiation	http://amigo.geneontology.org/amigo/term/GO:0030154	ACTB KRT31 ENG THRA ACTBL2 KRT78 KRT4 CETP ACE FLNA LTF COL1A1 FN1 TAGLN2 FCRL3 PF4 CALR TFRC MYH9 COMP MTPN CHL1 SOD1 FMN2 PI16 YWHAZ CDH5 GPLD1 PIP5K1A
0.00318563	12	927	3.44412	GO:0030155 reg. of cell adhesion	http://amigo.geneontology.org/amigo/term/GO:0030155	FGL1 ACTB TFRC FN1 ARG1 THBS1 SAA1 CORO1A COL1A1 CALR FLNA ENG
0.00011968	7	143	13.0238	GO:0030168 platelet activation	http://amigo.geneontology.org/amigo/term/GO:0030168	ACTB MYH9 FLNA FN1 PF4 COMP SAA1
0.0487643	4	204	5.21683	GO:0030323 respiratory tube development	http://amigo.geneontology.org/amigo/term/GO:0030323	ARG1 THRA ACE YWHAZ
0.0463421	4	200	5.32116	GO:0030324 lung development	http://amigo.geneontology.org/amigo/term/GO:0030324	ARG1 THRA ACE YWHAZ
0.000556036	14	977	3.8125	GO:0030334 reg. of cell migration	http://amigo.geneontology.org/amigo/term/GO:0030334	TMSB4X ENG COL1A1 FN1 THBS1 CDH5 FLNA CORO1A AJUBA ACE PFN1 GPLD1 S100A11 CALR
0.00132646	10	563	4.72572	GO:0030335 positive reg. of cell migration	http://amigo.geneontology.org/amigo/term/GO:0030335	COL1A1 FN1 THBS1 CDH5 TMSB4X CORO1A PFN1 GPLD1 S100A11 CALR
0.0371198	3	91	8.77115	GO:0030500 reg. of bone mineralization	http://amigo.geneontology.org/amigo/term/GO:0030500	SRGN COMP LTF
0.0137679	4	124	8.58252	GO:0030518 intracellular steroid hormone receptor signaling pathway	http://amigo.geneontology.org/amigo/term/GO:0030518	CALR DEFA1 DEFA3 DEFA1B
0.0148219	3	58	13.7616	GO:0030520 intracellular estrogen receptor signaling pathway	http://amigo.geneontology.org/amigo/term/GO:0030520	DEFA1 DEFA3 DEFA1B
0.0108514	6	298	5.35688	GO:0030522 intracellular receptor signaling pathway	http://amigo.geneontology.org/amigo/term/GO:0030522	THRA CALR DEFA1 DEFA3 DEFA1B FABP5
0.0135101	4	123	8.6523	GO:0030593 neutrophil chemotaxis	http://amigo.geneontology.org/amigo/term/GO:0030593	PPBP PF4 SAA1 PIP5K1C
9.65871e-05	9	272	8.80339	GO:0030595 leukocyte chemotaxis	http://amigo.geneontology.org/amigo/term/GO:0030595	PPBP PF4 SAA1 DEFA1 DEFA1B CORO1A CALR THBS1 PIP5K1C
0.0305167	4	169	6.29723	GO:0030832 reg. of actin filament length	http://amigo.geneontology.org/amigo/term/GO:0030832	MTPN PFN1 TMSB4X CORO1A
0.0223703	4	149	7.1425	GO:0030833 reg. of actin filament polymerization	http://amigo.geneontology.org/amigo/term/GO:0030833	MTPN PFN1 TMSB4X CORO1A
0.0215027	3	69	11.5677	GO:0030837 negative reg. of actin filament polymerization	http://amigo.geneontology.org/amigo/term/GO:0030837	MTPN TMSB4X PFN1
0.0495296	8	756	2.81543	GO:0030855 epithelial cell differentiation	http://amigo.geneontology.org/amigo/term/GO:0030855	KRT31 KRT78 KRT4 TAGLN2 THRA SOD1 CDH5 PIP5K1A
0.0461009	3	102	7.82524	GO:0030901 midbrain development	http://amigo.geneontology.org/amigo/term/GO:0030901	ACTB POTEE CALM1
0.0439275	4	194	5.48573	GO:0031099 regeneration	http://amigo.geneontology.org/amigo/term/GO:0031099	MTPN SERPINA10 ACE FLNA
0.0409769	4	189	5.63086	GO:0031214 biomineral tissue development	http://amigo.geneontology.org/amigo/term/GO:0031214	SRGN COMP COL1A1 LTF
0.0421587	19	2748	1.83956	GO:0031324 negative reg. of cellular metabolic proc.	http://amigo.geneontology.org/amigo/term/GO:0031324	THRA SERPINA10 LTF ENG APOC1 THBS1 YWHAZ YWHAB CALR FLNA HP CCNE1 AJUBA LCN1 PI16 GPLD1 NT5C3B S100A11 CALM1
0.0450888	23	3617	1.69183	GO:0031325 positive reg. of cellular metabolic proc.	http://amigo.geneontology.org/amigo/term/GO:0031325	THRA INCENP ACTB LTF TFRC ENG COL1A1 GPLD1 THBS1 SOD1 FMN2 FCRL3 PF4 ERN1 CALM1 TMSB4X MYH9 FN1 AJUBA ACE CDH5 APOC1 NT5C3B
0.000770972	6	152	10.5023	GO:0031333 negative reg. of protein-containing complex assembly	http://amigo.geneontology.org/amigo/term/GO:0031333	MTPN TMSB4X LAMP2 PFN1 THRA CDH5
0.00551515	16	1641	2.59411	GO:0031399 reg. of protein modification proc.	http://amigo.geneontology.org/amigo/term/GO:0031399	CCNE1 INCENP LTF ENG FN1 SOD1 FCRL3 YWHAB ERN1 CDH5 CALM1 AJUBA ACE TFRC THBS1 ACTB
0.0205262	11	1064	2.7506	GO:0031401 positive reg. of protein modification proc.	http://amigo.geneontology.org/amigo/term/GO:0031401	INCENP LTF ENG FCRL3 ERN1 CALM1 AJUBA ACE TFRC THBS1 CDH5
0.00214302	8	385	5.52848	GO:0031589 cell-substrate adhesion	http://amigo.geneontology.org/amigo/term/GO:0031589	FN1 THBS1 COL1A1 AJUBA CORO1A PIP5K1A CALR FLNA
0.00184541	4	61	17.4464	GO:0031640 killing of cells of another organism	http://amigo.geneontology.org/amigo/term/GO:0031640	LTF DEFA1 DEFA3 DEFA1B
0.0215027	7	481	3.87195	GO:0031667 response to nutrient levels	http://amigo.geneontology.org/amigo/term/GO:0031667	LAMP2 MYH13 TFRC COL1A1 ARG1 SOD1 ACE
0.00834662	3	45	17.7372	GO:0031952 reg. of protein autophosphorylation	http://amigo.geneontology.org/amigo/term/GO:0031952	ENG ACE CALM1
0.0389079	2	29	18.3488	GO:0031954 positive reg. of protein autophosphorylation	http://amigo.geneontology.org/amigo/term/GO:0031954	ACE CALM1
0.0329003	4	173	6.15163	GO:0031960 response to corticosteroid	http://amigo.geneontology.org/amigo/term/GO:0031960	ENG COL1A1 ARG1 ACE
0.0227255	11	1089	2.68746	GO:0032101 reg. of response to external stimulus	http://amigo.geneontology.org/amigo/term/GO:0032101	FAP LTF THBS1 TMSB4X SOD1 ACE FLNA CDH5 ARG1 CALR SAA1
0.0193667	7	469	3.97102	GO:0032102 negative reg. of response to external stimulus	http://amigo.geneontology.org/amigo/term/GO:0032102	FAP LTF THBS1 SOD1 CDH5 ARG1 SAA1
0.000607523	24	2575	2.47977	GO:0032268 reg. of cellular protein metabolic proc.	http://amigo.geneontology.org/amigo/term/GO:0032268	CCNE1 SERPINA10 INCENP LTF ENG GPLD1 FN1 THBS1 SOD1 FCRL3 YWHAB ERN1 CALR CDH5 CALM1 MYH9 AJUBA ACE LCN1 PI16 TFRC ACTB MTPN NT5C3B
0.0463985	10	1073	2.47957	GO:0032269 negative reg. of cellular protein metabolic proc.	http://amigo.geneontology.org/amigo/term/GO:0032269	SERPINA10 LTF ENG THBS1 YWHAB CALR LCN1 PI16 NT5C3B CALM1
0.0150022	14	1504	2.47661	GO:0032270 positive reg. of cellular protein metabolic proc.	http://amigo.geneontology.org/amigo/term/GO:0032270	INCENP LTF ENG GPLD1 THBS1 FCRL3 ERN1 CALM1 MYH9 FN1 AJUBA ACE TFRC CDH5
0.0156896	5	221	6.01941	GO:0032271 reg. of protein polymerization	http://amigo.geneontology.org/amigo/term/GO:0032271	MTPN PFN1 TMSB4X CDH5 CORO1A
0.00458352	4	84	12.6694	GO:0032272 negative reg. of protein polymerization	http://amigo.geneontology.org/amigo/term/GO:0032272	MTPN TMSB4X PFN1 CDH5
0.0297964	2	24	22.1715	GO:0032369 negative reg. of lipid transport	http://amigo.geneontology.org/amigo/term/GO:0032369	APOC1 THBS1
0.0461009	2	33	16.1247	GO:0032371 reg. of sterol transport	http://amigo.geneontology.org/amigo/term/GO:0032371	APOC1 CETP
0.0461009	2	33	16.1247	GO:0032374 reg. of cholesterol transport	http://amigo.geneontology.org/amigo/term/GO:0032374	APOC1 CETP
0.00185971	8	376	5.66081	GO:0032496 response to lipopolysaccharide	http://amigo.geneontology.org/amigo/term/GO:0032496	PPBP PF4 DEFA1 DEFA3 DEFA1B LTF ARG1 ACE
0.0278289	2	23	23.1355	GO:0032516 positive reg. of phosphoprotein phosphatase activity	http://amigo.geneontology.org/amigo/term/GO:0032516	FCRL3 CALM1
0.0227255	8	630	3.37852	GO:0032870 cellular response to hormone stimulus	http://amigo.geneontology.org/amigo/term/GO:0032870	THRA GPLD1 CALR DEFA1 DEFA3 DEFA1B ARG1 ACE
0.000142822	28	2945	2.52959	GO:0032879 reg. of localization	http://amigo.geneontology.org/amigo/term/GO:0032879	APOC1 TMSB4X CFP INCENP FLNA CALM1 CETP ENG COL1A1 FN1 THBS1 FCRL3 CDH5 CORO1A CCNE1 SLC1A2 ARG1 AJUBA SOD1 ACE FABP5 CALR ACTB TFRC PFN1 GPLD1 S100A11 SAA1
0.00949406	4	109	9.7636	GO:0032963 collagen metabolic proc.	http://amigo.geneontology.org/amigo/term/GO:0032963	FAP ENG ARG1 COL1A1
0.00877524	3	46	17.3516	GO:0032964 collagen biosynthetic proc.	http://amigo.geneontology.org/amigo/term/GO:0032964	ENG ARG1 COL1A1
0.0371198	6	418	3.81902	GO:0032970 reg. of actin filament-based proc.	http://amigo.geneontology.org/amigo/term/GO:0032970	MTPN PFN1 TMSB4X CORO1A MYH9 FLNA
0.00283935	25	3133	2.12303	GO:0033036 macromolecule localization	http://amigo.geneontology.org/amigo/term/GO:0033036	LAMP2 CETP APOC1 FABP5 YWHAZ YWHAB TMSB4X TFRC COL1A1 THBS1 ACE CALR FLNA CCNE1 COMP AJUBA ANKRD50 FMN2 ACTB MYH9 PIP5K1A CDH5 GPLD1 SRGN SAA1
0.00809542	2	10	53.2116	GO:0033197 response to vitamin E	http://amigo.geneontology.org/amigo/term/GO:0033197	COL1A1 ARG1
0.0234387	5	253	5.25807	GO:0033500 carbohydrate homeostasis	http://amigo.geneontology.org/amigo/term/GO:0033500	ERN1 DBH ACE FABP5 GPLD1
0.0303013	7	528	3.52729	GO:0033674 positive reg. of kinase activity	http://amigo.geneontology.org/amigo/term/GO:0033674	INCENP LTF ERN1 AJUBA ACE THBS1 CALM1
0.000199791	15	980	4.07232	GO:0033993 response to lipid	http://amigo.geneontology.org/amigo/term/GO:0033993	PPBP PF4 DEFA1 DEFA3 DEFA1B LTF CALR TFRC ENG COL1A1 ARG1 DSG1 THBS1 ACE GPLD1
0.00124658	5	104	12.7913	GO:0034109 homotypic cell-cell adhesion	http://amigo.geneontology.org/amigo/term/GO:0034109	ACTB MYH9 FLNA FN1 COMP
0.017009	4	134	7.94203	GO:0034219 carbohydrate transmembrane transport	http://amigo.geneontology.org/amigo/term/GO:0034219	SLC1A2 ACE FABP5 PPBP
0.0499988	4	206	5.16618	GO:0034284 response to monosaccharide	http://amigo.geneontology.org/amigo/term/GO:0034284	GPLD1 THBS1 ERN1 ACE
0.000346733	10	457	5.82184	GO:0034329 cell junction assembly	http://amigo.geneontology.org/amigo/term/GO:0034329	FN1 CDH5 AJUBA ACE IL1RAP ACTB PIP5K1A DSG1 THBS1 PIP5K1C
7.61686e-05	14	739	5.04034	GO:0034330 cell junction organization	http://amigo.geneontology.org/amigo/term/GO:0034330	FN1 CDH5 ACTB YWHAZ PFN1 AJUBA ACE ACTBL2 IL1RAP FLNA PIP5K1A DSG1 THBS1 PIP5K1C
0.0115649	3	52	15.3495	GO:0034332 adherens junction organization	http://amigo.geneontology.org/amigo/term/GO:0034332	CDH5 ACTB PIP5K1C
0.0120967	2	13	40.932	GO:0034333 adherens junction assembly	http://amigo.geneontology.org/amigo/term/GO:0034333	ACTB PIP5K1C
0.0261864	2	22	24.1871	GO:0034375 high-density lipoprotein particle remodeling	http://amigo.geneontology.org/amigo/term/GO:0034375	CETP APOC1
0.00182117	10	596	4.46406	GO:0034762 reg. of transmembrane transport	http://amigo.geneontology.org/amigo/term/GO:0034762	CALM1 THBS1 FLNA TMSB4X CORO1A SLC1A2 ARG1 ACE FABP5 ACTB
0.0140795	4	125	8.51386	GO:0034763 negative reg. of transmembrane transport	http://amigo.geneontology.org/amigo/term/GO:0034763	THBS1 CALM1 ACE FABP5
0.0208428	4	144	7.3905	GO:0035150 reg. of tube size	http://amigo.geneontology.org/amigo/term/GO:0035150	ACE COMP DBH SOD1
0.000901393	13	902	3.83454	GO:0035239 tube morphogenesis	http://amigo.geneontology.org/amigo/term/GO:0035239	ENG THBS1 MYH9 PF4 FAP COMP PFN1 FN1 ACE YWHAZ FLNA CDH5 GPLD1
0.000596722	15	1123	3.55376	GO:0035295 tube development	http://amigo.geneontology.org/amigo/term/GO:0035295	ENG THBS1 MYH9 PF4 FAP COMP PFN1 FN1 ARG1 THRA ACE YWHAZ FLNA CDH5 GPLD1
0.0205187	4	143	7.44219	GO:0035296 reg. of tube diameter	http://amigo.geneontology.org/amigo/term/GO:0035296	ACE COMP DBH SOD1
0.00491886	5	157	8.47319	GO:0035303 reg. of dephosphorylation	http://amigo.geneontology.org/amigo/term/GO:0035303	FCRL3 YWHAB CALM1 CDH5 GPLD1
0.0108291	4	114	9.33537	GO:0035304 reg. of protein dephosphorylation	http://amigo.geneontology.org/amigo/term/GO:0035304	FCRL3 YWHAB CALM1 CDH5
0.00227092	4	66	16.1247	GO:0035306 positive reg. of dephosphorylation	http://amigo.geneontology.org/amigo/term/GO:0035306	FCRL3 CALM1 CDH5 GPLD1
0.0102429	3	49	16.2893	GO:0035307 positive reg. of protein dephosphorylation	http://amigo.geneontology.org/amigo/term/GO:0035307	FCRL3 CALM1 CDH5
0.0371198	2	28	19.0042	GO:0035767 endothelial cell chemotaxis	http://amigo.geneontology.org/amigo/term/GO:0035767	THBS1 TMSB4X
0.0004187	4	37	28.763	GO:0035821 modulation of proc. of another organism	http://amigo.geneontology.org/amigo/term/GO:0035821	DEFA1 DEFA3 DEFA1B LTF
0.0389079	2	29	18.3488	GO:0035886 vascular associated smooth muscle cell differentiation	http://amigo.geneontology.org/amigo/term/GO:0035886	COMP ENG
0.0335844	2	26	20.466	GO:0035988 chondrocyte proliferation	http://amigo.geneontology.org/amigo/term/GO:0035988	LTF COMP
0.0118463	6	305	5.23393	GO:0036293 response to decreased oxygen levels	http://amigo.geneontology.org/amigo/term/GO:0036293	AJUBA ENG TFRC ACE FMN2 THBS1
1.97399e-07	28	1992	3.73977	GO:0040011 locomotion	http://amigo.geneontology.org/amigo/term/GO:0040011	ACTB CORO1A ENG PPBP PF4 ACTBL2 TMSB4X FAP COL1A1 FN1 THBS1 SAA1 CDH5 FLNA DEFA1 DEFA1B DBH AJUBA CHL1 PIP5K1A TRIM55 ACE PIP5K1C MYH9 PFN1 GPLD1 S100A11 CALR
0.00132646	14	1085	3.43301	GO:0040012 reg. of locomotion	http://amigo.geneontology.org/amigo/term/GO:0040012	TMSB4X ENG COL1A1 FN1 THBS1 CDH5 FLNA CORO1A AJUBA ACE PFN1 GPLD1 S100A11 CALR
0.00194388	10	605	4.39766	GO:0040017 positive reg. of locomotion	http://amigo.geneontology.org/amigo/term/GO:0040017	COL1A1 FN1 THBS1 CDH5 TMSB4X CORO1A PFN1 GPLD1 S100A11 CALR
5.01325e-06	13	475	7.28159	GO:0042060 wound healing	http://amigo.geneontology.org/amigo/term/GO:0042060	ACTB MYH9 FLNA FN1 FAP THBS1 PF4 COMP COL1A1 AJUBA SERPINA10 ENG SAA1
0.000199791	21	1835	3.04481	GO:0042127 reg. of cell population proliferation	http://amigo.geneontology.org/amigo/term/GO:0042127	ACTB ACE LTF TFRC GPLD1 FN1 ARG1 THBS1 FCRL3 PF4 FAP CORO1A COMP DBH S100A11 KRT4 CDH5 CALR CCNE1 ENG ERN1
0.000892249	35	4821	1.93156	GO:0042221 response to chemical	http://amigo.geneontology.org/amigo/term/GO:0042221	ENG THRA SOD1 PPBP PF4 ERN1 CALR DEFA1 DEFA3 DEFA1B LTF TFRC CORO1A GPLD1 AJUBA THBS1 SAA1 CDH5 CALM1 TMSB4X HP COMP COL1A1 SLC1A2 ARG1 DBH CHL1 DSG1 ACE PIP5K1C IL1RAP ACTB PIP5K1A FMN2 FLNA
0.0304523	3	83	9.61656	GO:0042310 vasoconstriction	http://amigo.geneontology.org/amigo/term/GO:0042310	ACE COMP DBH
0.00563251	14	1318	2.82611	GO:0042325 reg. of phosphorylation	http://amigo.geneontology.org/amigo/term/GO:0042325	CCNE1 INCENP LTF ENG FN1 SOD1 ERN1 CDH5 AJUBA ACE TFRC THBS1 ACTB CALM1
0.000124451	13	676	5.1165	GO:0042330 taxis	http://amigo.geneontology.org/amigo/term/GO:0042330	PPBP PF4 CORO1A THBS1 SAA1 TMSB4X DEFA1 DEFA1B CHL1 PIP5K1C ENG PIP5K1A CALR
0.00226672	5	125	10.6423	GO:0042542 response to hydrogen peroxide	http://amigo.geneontology.org/amigo/term/GO:0042542	HP COL1A1 ARG1 SOD1 ERN1
4.42214e-06	25	1916	3.47153	GO:0042592 homeostatic proc.	http://amigo.geneontology.org/amigo/term/GO:0042592	LTF ACTB LCN1 POTEE POTEF POTEI POTEJ TFRC FTL CETP FLNA CALM1 COMP SAA1 ERN1 CDH5 LAMP2 CORO1A DBH THRA SOD1 ACE FABP5 GPLD1 CALR
0.0232696	5	252	5.27893	GO:0042593 glucose homeostasis	http://amigo.geneontology.org/amigo/term/GO:0042593	ERN1 DBH ACE FABP5 GPLD1
0.0295917	6	392	4.07232	GO:0042692 muscle cell differentiation	http://amigo.geneontology.org/amigo/term/GO:0042692	MYH9 COMP MTPN ENG PI16 CALR
0.0371198	2	28	19.0042	GO:0042730 fibrinolysis	http://amigo.geneontology.org/amigo/term/GO:0042730	FAP THBS1
0.0057451	7	356	5.23148	GO:0042742 defense response to bacterium	http://amigo.geneontology.org/amigo/term/GO:0042742	LTF DEFA1 DEFA3 DEFA1B PPBP HP CFP
0.000199791	4	28	38.0083	GO:0042832 defense response to protozoan	http://amigo.geneontology.org/amigo/term/GO:0042832	PF4 ARG1 DEFA1 DEFA1B
0.000259959	19	1594	3.17133	GO:0042981 reg. of apoptotic proc.	http://amigo.geneontology.org/amigo/term/GO:0042981	ACTB SOD1 COMP GPLD1 THBS1 PF4 FAP CORO1A DBH THRA CHL1 ACE TFRC FMN2 CDH5 FLNA LTF YWHAZ CALR
0.00423651	12	964	3.31193	GO:0043066 negative reg. of apoptotic proc.	http://amigo.geneontology.org/amigo/term/GO:0043066	COMP THBS1 PF4 CORO1A CHL1 SOD1 TFRC FMN2 CDH5 FLNA LTF YWHAZ
0.00489579	12	987	3.23475	GO:0043069 negative reg. of programmed cell death	http://amigo.geneontology.org/amigo/term/GO:0043069	COMP THBS1 PF4 CORO1A CHL1 SOD1 TFRC FMN2 CDH5 FLNA LTF YWHAZ
0.00456659	14	1280	2.91001	GO:0043085 positive reg. of catalytic activity	http://amigo.geneontology.org/amigo/term/GO:0043085	INCENP LTF SOD1 FCRL3 YWHAB ERN1 CALM1 TMSB4X FN1 AJUBA ACE THBS1 PIP5K1A GPLD1
0.0129978	10	835	3.18633	GO:0043086 negative reg. of catalytic activity	http://amigo.geneontology.org/amigo/term/GO:0043086	APOC1 SERPINA10 LTF THBS1 HP AJUBA LCN1 PI16 YWHAB ENG
0.0372645	14	1731	2.15183	GO:0043207 response to external biotic stimulus	http://amigo.geneontology.org/amigo/term/GO:0043207	MASP2 LTF PPBP PF4 DEFA1 DEFA3 DEFA1B ARG1 CFP ACE CALR IL1RAP HP CORO1A
0.00111679	9	438	5.46695	GO:0043254 reg. of protein-containing complex assembly	http://amigo.geneontology.org/amigo/term/GO:0043254	MTPN PFN1 TMSB4X LAMP2 THRA AJUBA CDH5 CORO1A TFRC
0.022621	4	150	7.09488	GO:0043401 steroid hormone mediated signaling pathway	http://amigo.geneontology.org/amigo/term/GO:0043401	CALR DEFA1 DEFA3 DEFA1B
0.00256891	5	130	10.233	GO:0043534 blood vessel endothelial cell migration	http://amigo.geneontology.org/amigo/term/GO:0043534	THBS1 TMSB4X MYH9 GPLD1 CDH5
0.000901393	7	235	7.92514	GO:0043542 endothelial cell migration	http://amigo.geneontology.org/amigo/term/GO:0043542	FAP THBS1 TMSB4X MYH9 GPLD1 CALR CDH5
0.0120967	10	826	3.22104	GO:0043549 reg. of kinase activity	http://amigo.geneontology.org/amigo/term/GO:0043549	CCNE1 INCENP LTF SOD1 ERN1 AJUBA ACE THBS1 ACTB CALM1
0.0453124	5	313	4.25013	GO:0043588 skin development	http://amigo.geneontology.org/amigo/term/GO:0043588	COL1A1 KRT78 KRT4 COMP PIP5K1A
0.0166582	17	2069	2.18607	GO:0043933 protein-containing complex organization	http://amigo.geneontology.org/amigo/term/GO:0043933	LAMP2 CETP MTPN PFN1 TMSB4X COMP SLC1A2 THRA AJUBA APOC1 CDH5 CALM1 CORO1A CALR TFRC FN1 IL1RAP
0.00531381	9	584	4.10021	GO:0044057 reg. of system proc.	http://amigo.geneontology.org/amigo/term/GO:0044057	ACE FLNA CALM1 MTPN DBH THRA SOD1 PI16 FABP5
0.00808699	26	3630	1.90565	GO:0044085 cellular component biogenesis	http://amigo.geneontology.org/amigo/term/GO:0044085	MTPN PFN1 FN1 INCENP CDH5 TMSB4X LAMP2 COMP SLC1A2 THRA AJUBA FMN2 FLNA CORO1A ACE CALR IL1RAP TFRC ACTB PIP5K1A YWHAZ BBOF1 DSG1 APOC1 THBS1 PIP5K1C
0.00227682	13	1025	3.3744	GO:0044087 reg. of cellular component biogenesis	http://amigo.geneontology.org/amigo/term/GO:0044087	MTPN PFN1 TMSB4X LAMP2 THRA AJUBA CDH5 CORO1A ACE IL1RAP FLNA TFRC THBS1
0.00124658	15	1222	3.26585	GO:0044092 negative reg. of molecular function	http://amigo.geneontology.org/amigo/term/GO:0044092	APOC1 SERPINA10 LTF THBS1 FLNA CALM1 TMSB4X HP ACTB AJUBA ACE LCN1 PI16 YWHAB ENG
0.00146308	18	1718	2.78757	GO:0044093 positive reg. of molecular function	http://amigo.geneontology.org/amigo/term/GO:0044093	INCENP IL1RAP LTF PFN1 SOD1 FCRL3 YWHAB ERN1 CALM1 TMSB4X MTPN FN1 AJUBA ACE TFRC THBS1 PIP5K1A GPLD1
0.00598284	7	359	5.18776	GO:0044403 biological proc. involved in symbiotic interaction	http://amigo.geneontology.org/amigo/term/GO:0044403	LTF FN1 PF4 DEFA1 DEFA1B TFRC ARG1
0.0192656	16	1917	2.22062	GO:0044419 biological proc. involved in interspecies interaction between organisms	http://amigo.geneontology.org/amigo/term/GO:0044419	MASP2 LTF PPBP PF4 DEFA1 DEFA3 DEFA1B FN1 TFRC ARG1 CFP ACE CALR IL1RAP HP CORO1A
0.0143947	5	215	6.1874	GO:0044703 multi-organism reproductive proc.	http://amigo.geneontology.org/amigo/term/GO:0044703	ARG1 DSG1 SOD1 ACE CALR
0.0152635	5	219	6.07439	GO:0044706 multi-multicellular organism proc.	http://amigo.geneontology.org/amigo/term/GO:0044706	ARG1 DSG1 SOD1 ACE CALR
0.0090361	6	285	5.60122	GO:0045017 glycerolipid biosynthetic proc.	http://amigo.geneontology.org/amigo/term/GO:0045017	PIP5K1B PIP5K1A PIP5K1C AJUBA FABP5 GPLD1
0.00751357	4	100	10.6423	GO:0045103 intermediate filament-based proc.	http://amigo.geneontology.org/amigo/term/GO:0045103	KRT31 KRT78 KRT4 SOD1
0.00729443	4	99	10.7498	GO:0045104 intermediate filament cytoskeleton organization	http://amigo.geneontology.org/amigo/term/GO:0045104	KRT31 KRT78 KRT4 SOD1
0.0261864	3	77	10.3659	GO:0045109 intermediate filament organization	http://amigo.geneontology.org/amigo/term/GO:0045109	KRT31 KRT78 KRT4
0.00729443	4	99	10.7498	GO:0045185 maintenance of protein location	http://amigo.geneontology.org/amigo/term/GO:0045185	TMSB4X YWHAB FLNA SRGN
0.00320417	6	219	7.28926	GO:0045216 cell-cell junction organization	http://amigo.geneontology.org/amigo/term/GO:0045216	CDH5 ACE FLNA ACTB DSG1 PIP5K1C
0.0335844	14	1700	2.19107	GO:0045595 reg. of cell differentiation	http://amigo.geneontology.org/amigo/term/GO:0045595	ACTB CETP LTF COL1A1 FCRL3 PF4 CALR ENG FN1 ACE PI16 CDH5 FLNA SOD1
0.0231238	10	933	2.85164	GO:0045597 positive reg. of cell differentiation	http://amigo.geneontology.org/amigo/term/GO:0045597	ACTB LTF COL1A1 PF4 ENG FN1 ACE CALR CDH5 FLNA
0.0489598	7	600	3.10401	GO:0045785 positive reg. of cell adhesion	http://amigo.geneontology.org/amigo/term/GO:0045785	ACTB TFRC FN1 SAA1 CORO1A CALR FLNA
0.0450128	2	32	16.6286	GO:0045907 positive reg. of vasoconstriction	http://amigo.geneontology.org/amigo/term/GO:0045907	DBH ACE
0.00630642	4	94	11.3216	GO:0046470 phosphatidylcholine metabolic proc.	http://amigo.geneontology.org/amigo/term/GO:0046470	CETP APOC1 FABP5 GPLD1
0.0220622	5	245	5.42976	GO:0046474 glycerophospholipid biosynthetic proc.	http://amigo.geneontology.org/amigo/term/GO:0046474	PIP5K1B PIP5K1A PIP5K1C AJUBA FABP5
0.00437989	8	444	4.79384	GO:0046486 glycerolipid metabolic proc.	http://amigo.geneontology.org/amigo/term/GO:0046486	CETP PIP5K1B GPLD1 APOC1 PIP5K1A PIP5K1C AJUBA FABP5
0.0336512	4	175	6.08133	GO:0046488 phosphatidylinositol metabolic proc.	http://amigo.geneontology.org/amigo/term/GO:0046488	PIP5K1B GPLD1 PIP5K1A PIP5K1C
0.0335844	2	26	20.466	GO:0046716 muscle cell cellular homeostasis	http://amigo.geneontology.org/amigo/term/GO:0046716	LAMP2 SOD1
0.0208869	3	68	11.7379	GO:0046854 phosphatidylinositol phosphate biosynthetic proc.	http://amigo.geneontology.org/amigo/term/GO:0046854	PIP5K1B PIP5K1A PIP5K1C
0.035625	4	179	5.94543	GO:0046890 reg. of lipid biosynthetic proc.	http://amigo.geneontology.org/amigo/term/GO:0046890	APOC1 SOD1 FABP5 GPLD1
0.0398439	4	187	5.69108	GO:0048015 phosphatidylinositol-mediated signaling	http://amigo.geneontology.org/amigo/term/GO:0048015	FN1 PIP5K1B PIP5K1A PIP5K1C
0.0421587	4	191	5.5719	GO:0048017 inositol lipid-mediated signaling	http://amigo.geneontology.org/amigo/term/GO:0048017	FN1 PIP5K1B PIP5K1A PIP5K1C
0.0346025	3	88	9.07016	GO:0048041 focal adhesion assembly	http://amigo.geneontology.org/amigo/term/GO:0048041	AJUBA PIP5K1A THBS1
0.0304523	3	83	9.61656	GO:0048247 lymphocyte chemotaxis	http://amigo.geneontology.org/amigo/term/GO:0048247	SAA1 DEFA1 DEFA1B
0.0389079	2	29	18.3488	GO:0048265 response to pain	http://amigo.geneontology.org/amigo/term/GO:0048265	DBH THBS1
0.00167899	29	3774	2.04443	GO:0048513 animal organ development	http://amigo.geneontology.org/amigo/term/GO:0048513	ACTB POTEE CALM1 ENG COL1A1 FN1 SRGN KRT78 KRT4 ACE FLNA LTF FGL1 FCRL3 PF4 TFRC COMP MTPN SLC1A2 ARG1 THRA SERPINA10 SOD1 PI16 YWHAZ CALR MYH9 GPLD1 PIP5K1A
0.000259959	12	647	4.93462	GO:0048514 blood vessel morphogenesis	http://amigo.geneontology.org/amigo/term/GO:0048514	ENG THBS1 MYH9 PF4 FAP COMP FN1 ACE YWHAZ FLNA CDH5 GPLD1
0.0409769	10	1042	2.55334	GO:0048534 hematopoietic or lymphoid organ development	http://amigo.geneontology.org/amigo/term/GO:0048534	ACTB ACE FLNA FCRL3 PF4 TFRC THRA MYH9 LTF SOD1
0.000124069	10	368	7.22984	GO:0048545 response to steroid hormone	http://amigo.geneontology.org/amigo/term/GO:0048545	CALR DEFA1 DEFA3 DEFA1B ENG COL1A1 ARG1 DSG1 ACE THBS1
1.1057e-05	38	4338	2.33062	GO:0048583 reg. of response to stimulus	http://amigo.geneontology.org/amigo/term/GO:0048583	FLNA MASP2 FGL1 ENG AJUBA ACTB FAP CFP INCENP LTF TFRC COL1A1 GPLD1 FN1 INVS THRA THBS1 FMN2 FCRL3 PF4 YWHAZ ERN1 CALR TMSB4X MTPN ARG1 DBH SOD1 ACE PI16 FABP5 CALM1 CDH5 YWHAB SAA1 PIP5K1B PIP5K1A PIP5K1C
0.000295798	24	2427	2.63098	GO:0048584 positive reg. of response to stimulus	http://amigo.geneontology.org/amigo/term/GO:0048584	FLNA MASP2 ACTB CFP INCENP LTF TFRC ENG COL1A1 GPLD1 FN1 THRA THBS1 FMN2 FCRL3 ERN1 TMSB4X AJUBA SOD1 ACE FABP5 CALR ARG1 CDH5
0.0223703	15	1777	2.24585	GO:0048585 negative reg. of response to stimulus	http://amigo.geneontology.org/amigo/term/GO:0048585	AJUBA FAP LTF INVS THBS1 FCRL3 PF4 CALR ARG1 SOD1 CDH5 ENG YWHAB TMSB4X SAA1
0.0034952	14	1237	3.01117	GO:0048646 anatomical structure formation involved in morphogenesis	http://amigo.geneontology.org/amigo/term/GO:0048646	THBS1 MYH9 FN1 PF4 FAP MTPN ENG PFN1 COL1A1 ACE YWHAZ FLNA CDH5 GPLD1
0.0304523	3	83	9.61656	GO:0048678 response to axon injury	http://amigo.geneontology.org/amigo/term/GO:0048678	ARG1 SOD1 FLNA
0.0033782	32	4617	1.84402	GO:0048731 system development	http://amigo.geneontology.org/amigo/term/GO:0048731	ACTB POTEE CALM1 ENG COL1A1 FN1 THBS1 ACTBL2 CDH5 ACE FLNA LTF TFRC MYH9 FGL1 FCRL3 PF4 YWHAZ CALR FAP COMP MTPN PFN1 SLC1A2 ARG1 THRA CHL1 SERPINA10 SOD1 PI16 IL1RAP GPLD1
0.00684256	5	172	7.73425	GO:0048771 tissue remodeling	http://amigo.geneontology.org/amigo/term/GO:0048771	ACE TFRC ARG1 DBH FLNA
0.0227255	3	72	11.0858	GO:0048857 neural nucleus development	http://amigo.geneontology.org/amigo/term/GO:0048857	ACTB POTEE CALM1
0.0195308	29	4576	1.68612	GO:0048869 cellular developmental proc.	http://amigo.geneontology.org/amigo/term/GO:0048869	ACTB KRT31 ENG THRA ACTBL2 KRT78 KRT4 CETP ACE FLNA LTF COL1A1 FN1 TAGLN2 FCRL3 PF4 CALR TFRC MYH9 COMP MTPN CHL1 SOD1 FMN2 PI16 YWHAZ CDH5 GPLD1 PIP5K1A
5.34171e-08	28	1806	4.12493	GO:0048870 cell motility	http://amigo.geneontology.org/amigo/term/GO:0048870	ACTB CORO1A ENG PPBP PF4 ACTBL2 TMSB4X FAP COL1A1 FN1 THBS1 SAA1 CDH5 FLNA DEFA1 DEFA1B DBH AJUBA CHL1 PIP5K1A TRIM55 ACE MYH9 PFN1 GPLD1 S100A11 CALR PIP5K1C
9.08645e-07	15	572	6.97705	GO:0048871 multicellular organismal homeostasis	http://amigo.geneontology.org/amigo/term/GO:0048871	LTF ACTB LCN1 POTEE POTEF POTEI POTEJ COMP TFRC CORO1A DBH THRA SOD1 FABP5 CDH5
0.000493977	16	1241	3.43024	GO:0048878 chemical homeostasis	http://amigo.geneontology.org/amigo/term/GO:0048878	TFRC FTL CETP FLNA CALM1 SAA1 ERN1 CDH5 LTF CORO1A DBH SOD1 ACE FABP5 GPLD1 CALR
0.00489579	8	455	4.67795	GO:0050673 epithelial cell proliferation	http://amigo.geneontology.org/amigo/term/GO:0050673	FGL1 THBS1 ERN1 FAP ARG1 DBH KRT4 ENG
0.0387889	3	93	8.58252	GO:0050766 positive reg. of phagocytosis	http://amigo.geneontology.org/amigo/term/GO:0050766	CFP SOD1 CALR
0.00307633	22	2582	2.26696	GO:0050790 reg. of catalytic activity	http://amigo.geneontology.org/amigo/term/GO:0050790	CCNE1 APOC1 SERPINA10 INCENP LTF THBS1 SOD1 FCRL3 YWHAB ERN1 CALM1 TMSB4X HP FN1 AJUBA ACE LCN1 PI16 ENG PIP5K1A ACTB GPLD1
0.00214302	23	2680	2.28333	GO:0050793 reg. of developmental proc.	http://amigo.geneontology.org/amigo/term/GO:0050793	SRGN THBS1 ACTB CETP LTF TFRC COL1A1 FCRL3 PF4 YWHAZ CALR MYH9 CORO1A COMP ENG FN1 SOD1 ACE PI16 IL1RAP FLNA CDH5 MTPN
0.00419764	11	819	3.57343	GO:0050801 ion homeostasis	http://amigo.geneontology.org/amigo/term/GO:0050801	TFRC FTL FLNA CALM1 SAA1 CDH5 LTF CORO1A SOD1 ACE CALR
0.0486207	6	454	3.51619	GO:0050808 synapse organization	http://amigo.geneontology.org/amigo/term/GO:0050808	ACTB YWHAZ PFN1 ACTBL2 IL1RAP FLNA
6.29596e-06	10	251	10.5999	GO:0050817 coagulation	http://amigo.geneontology.org/amigo/term/GO:0050817	ACTB MYH9 FLNA FN1 FAP THBS1 PF4 COMP SERPINA10 SAA1
0.0223703	5	247	5.38579	GO:0050821 protein stabilization	http://amigo.geneontology.org/amigo/term/GO:0050821	PFN1 DSG1 LAMP2 CALR FLNA
0.0108291	4	114	9.33537	GO:0050829 defense response to Gram-negative bacterium	http://amigo.geneontology.org/amigo/term/GO:0050829	DEFA1 DEFA3 DEFA1B LTF
0.000370742	5	75	17.7372	GO:0050832 defense response to fungus	http://amigo.geneontology.org/amigo/term/GO:0050832	LTF DEFA1 DEFA3 DEFA1B ARG1
0.00919972	10	788	3.37637	GO:0050865 reg. of cell activation	http://amigo.geneontology.org/amigo/term/GO:0050865	FGL1 ACTB FLNA TFRC FN1 ARG1 THBS1 FCRL3 CORO1A SOD1
0.000213897	10	422	6.3047	GO:0050878 reg. of body fluid levels	http://amigo.geneontology.org/amigo/term/GO:0050878	ACTB MYH9 FLNA FN1 FAP THBS1 PF4 COMP SERPINA10 SAA1
1.56103e-05	12	448	7.12656	GO:0050900 leukocyte migration	http://amigo.geneontology.org/amigo/term/GO:0050900	PPBP PF4 SAA1 DEFA1 DEFA1B CORO1A DBH TRIM55 CALR THBS1 MYH9 PIP5K1C
0.0215027	3	69	11.5677	GO:0050994 reg. of lipid catabolic proc.	http://amigo.geneontology.org/amigo/term/GO:0050994	APOC1 THRA GPLD1
0.0450128	2	32	16.6286	GO:0050995 negative reg. of lipid catabolic proc.	http://amigo.geneontology.org/amigo/term/GO:0050995	APOC1 GPLD1
0.00318563	18	1874	2.55552	GO:0051049 reg. of transport	http://amigo.geneontology.org/amigo/term/GO:0051049	APOC1 CFP CALM1 CETP THBS1 FCRL3 FLNA TMSB4X CORO1A SLC1A2 ARG1 SOD1 ACE FABP5 CALR ACTB GPLD1 SAA1
0.0290021	10	973	2.73441	GO:0051050 positive reg. of transport	http://amigo.geneontology.org/amigo/term/GO:0051050	CFP CETP FLNA CALM1 TMSB4X SLC1A2 SOD1 CALR GPLD1 ACTB
0.0490949	6	456	3.50076	GO:0051051 negative reg. of transport	http://amigo.geneontology.org/amigo/term/GO:0051051	APOC1 THBS1 CALM1 CORO1A ACE FABP5
0.0433459	4	193	5.51416	GO:0051092 positive reg. of NF-kappaB transcription factor activity	http://amigo.geneontology.org/amigo/term/GO:0051092	IL1RAP LTF MTPN TFRC
0.0336512	10	1002	2.65527	GO:0051093 negative reg. of developmental proc.	http://amigo.geneontology.org/amigo/term/GO:0051093	SRGN THBS1 ACTB CETP PF4 CALR SOD1 PI16 TFRC LTF
0.0225623	13	1424	2.4289	GO:0051094 positive reg. of developmental proc.	http://amigo.geneontology.org/amigo/term/GO:0051094	ACTB LTF TFRC COL1A1 PF4 ENG FN1 ACE IL1RAP FLNA CDH5 THBS1 CALR
0.00226849	22	2509	2.33291	GO:0051128 reg. of cellular component organization	http://amigo.geneontology.org/amigo/term/GO:0051128	MTPN PFN1 TMSB4X ACTB INCENP LAMP2 FAP CORO1A THRA AJUBA APOC1 YWHAZ CDH5 FN1 ACE PI16 CALR IL1RAP FLNA TFRC MYH9 THBS1
8.06362e-05	14	745	4.99975	GO:0051129 negative reg. of cellular component organization	http://amigo.geneontology.org/amigo/term/GO:0051129	MTPN TMSB4X INCENP LAMP2 FAP CORO1A PFN1 THRA APOC1 CDH5 ACE FLNA TFRC THBS1
0.0450935	22	3403	1.72003	GO:0051173 positive reg. of nitrogen compound metabolic proc.	http://amigo.geneontology.org/amigo/term/GO:0051173	THRA INCENP ACTB LTF TFRC ENG COL1A1 GPLD1 THBS1 FMN2 FCRL3 PF4 ERN1 CALM1 TMSB4X MYH9 MTPN FN1 AJUBA ACE CDH5 NT5C3B
0.000143651	19	1479	3.41792	GO:0051174 reg. of phosphorus metabolic proc.	http://amigo.geneontology.org/amigo/term/GO:0051174	CCNE1 INCENP LTF ENG FN1 APOC1 SOD1 FCRL3 YWHAB ERN1 CDH5 CALM1 TMSB4X AJUBA ACE TFRC THBS1 ACTB GPLD1
0.0193667	4	140	7.60166	GO:0051208 sequestering of calcium ion	http://amigo.geneontology.org/amigo/term/GO:0051208	FLNA CALM1 CORO1A CALR
0.00266466	3	27	29.562	GO:0051220 cytoplasmic sequestering of protein	http://amigo.geneontology.org/amigo/term/GO:0051220	YWHAB FLNA TMSB4X
0.00146308	35	4987	1.86726	GO:0051234 establishment of localization	http://amigo.geneontology.org/amigo/term/GO:0051234	LAMP2 LTF KIF1B TFRC CETP SLC1A2 APOC1 INCENP FMN2 FABP5 CFP FLNA CALM1 THBS1 ACE FCRL3 CALR TMSB4X ACTB FTL MYH9 CORO1A COMP ENG COL1A1 ARG1 SOD1 ANKRD50 YWHAZ YWHAB PIP5K1C GPLD1 SAA1 PIP5K1A PPBP
0.00143709	8	354	6.01261	GO:0051235 maintenance of location	http://amigo.geneontology.org/amigo/term/GO:0051235	FTL TMSB4X FLNA CALM1 YWHAB CORO1A SRGN CALR
3.3403e-05	30	3024	2.63947	GO:0051239 reg. of multicellular organismal proc.	http://amigo.geneontology.org/amigo/term/GO:0051239	SRGN APOC1 THBS1 ACTB FAP ACE FLNA CALM1 LTF TFRC COL1A1 FN1 SOD1 FCRL3 PF4 SAA1 TMSB4X COMP MTPN ENG ARG1 DBH THRA PI16 FABP5 IL1RAP CDH5 PFN1 GPLD1 CALR
0.00124658	18	1687	2.83879	GO:0051240 positive reg. of multicellular organismal proc.	http://amigo.geneontology.org/amigo/term/GO:0051240	ACTB TFRC COL1A1 THBS1 SOD1 PF4 SAA1 MTPN ENG FN1 DBH THRA ACE FABP5 IL1RAP CDH5 LTF GPLD1
0.00468269	13	1130	3.06085	GO:0051241 negative reg. of multicellular organismal proc.	http://amigo.geneontology.org/amigo/term/GO:0051241	SRGN APOC1 THBS1 FAP FN1 PF4 TMSB4X ARG1 SOD1 ACE PI16 CALR LTF
0.000317464	26	2795	2.47496	GO:0051246 reg. of protein metabolic proc.	http://amigo.geneontology.org/amigo/term/GO:0051246	CCNE1 SERPINA10 INCENP LTF ENG GPLD1 FN1 THBS1 SOD1 ACE FCRL3 YWHAB ERN1 CALR CDH5 CALM1 MYH9 MTPN AJUBA LCN1 PI16 TFRC FMN2 FLNA ACTB NT5C3B
0.0112421	15	1618	2.46655	GO:0051247 positive reg. of protein metabolic proc.	http://amigo.geneontology.org/amigo/term/GO:0051247	INCENP LTF ENG GPLD1 THBS1 FCRL3 ERN1 CALM1 MYH9 MTPN FN1 AJUBA ACE TFRC CDH5
0.014259	12	1160	2.75233	GO:0051248 negative reg. of protein metabolic proc.	http://amigo.geneontology.org/amigo/term/GO:0051248	SERPINA10 LTF ENG THBS1 YWHAB CALR LCN1 PI16 FMN2 FLNA NT5C3B CALM1
0.0450888	5	312	4.26375	GO:0051258 protein polymerization	http://amigo.geneontology.org/amigo/term/GO:0051258	MTPN PFN1 TMSB4X CDH5 CORO1A
0.00153112	14	1109	3.35871	GO:0051270 reg. of cellular component movement	http://amigo.geneontology.org/amigo/term/GO:0051270	TMSB4X ENG COL1A1 FN1 THBS1 CDH5 FLNA CORO1A AJUBA ACE PFN1 GPLD1 S100A11 CALR
0.00184541	10	600	4.4343	GO:0051272 positive reg. of cellular component movement	http://amigo.geneontology.org/amigo/term/GO:0051272	COL1A1 FN1 THBS1 CDH5 TMSB4X CORO1A PFN1 GPLD1 S100A11 CALR
0.00264579	2	5	106.423	GO:0051295 establishment of meiotic spindle localization	http://amigo.geneontology.org/amigo/term/GO:0051295	MYH9 FMN2
0.0409769	5	302	4.40494	GO:0051321 meiotic cell cycle	http://amigo.geneontology.org/amigo/term/GO:0051321	INCENP MYH9 CCNE1 FMN2 CALR
0.00462764	13	1128	3.06627	GO:0051336 reg. of hydrolase activity	http://amigo.geneontology.org/amigo/term/GO:0051336	APOC1 SERPINA10 LTF THBS1 SOD1 FCRL3 CALM1 FN1 AJUBA LCN1 PI16 PIP5K1A GPLD1
0.0262311	10	956	2.78303	GO:0051338 reg. of transferase activity	http://amigo.geneontology.org/amigo/term/GO:0051338	CCNE1 INCENP LTF SOD1 ERN1 AJUBA ACE THBS1 ACTB CALM1
0.0317911	6	400	3.99087	GO:0051346 negative reg. of hydrolase activity	http://amigo.geneontology.org/amigo/term/GO:0051346	APOC1 SERPINA10 LTF THBS1 LCN1 PI16
0.0354271	2	27	19.708	GO:0051354 negative reg. of oxidoreductase activity	http://amigo.geneontology.org/amigo/term/GO:0051354	HP ENG
0.0063446	5	169	7.87154	GO:0051494 negative reg. of cytoskeleton organization	http://amigo.geneontology.org/amigo/term/GO:0051494	MTPN TMSB4X CORO1A PFN1 CDH5
0.00481819	7	342	5.44563	GO:0051604 protein maturation	http://amigo.geneontology.org/amigo/term/GO:0051604	HP ACE THBS1 MYH9 COMP SRGN CALR
0.0111083	23	3120	1.96133	GO:0051641 cellular localization	http://amigo.geneontology.org/amigo/term/GO:0051641	LAMP2 KIF1B FTL INCENP FMN2 TMSB4X FLNA CALM1 COL1A1 CALR ACTB MYH9 CORO1A SLC1A2 SOD1 YWHAZ YWHAB TFRC PIP5K1A ANKRD50 GPLD1 SRGN PIP5K1C
0.0471177	17	2388	1.89405	GO:0051649 establishment of localization in cell	http://amigo.geneontology.org/amigo/term/GO:0051649	LAMP2 KIF1B INCENP FMN2 FLNA CALM1 CALR ACTB MYH9 CORO1A SLC1A2 SOD1 YWHAZ YWHAB ANKRD50 GPLD1 PIP5K1C
0.000901393	7	236	7.89155	GO:0051651 maintenance of location in cell	http://amigo.geneontology.org/amigo/term/GO:0051651	FTL TMSB4X FLNA CALM1 CORO1A SRGN CALR
0.00012408	4	22	48.3742	GO:0051673 membrane disruption in another organism	http://amigo.geneontology.org/amigo/term/GO:0051673	DEFA1 DEFA3 DEFA1B LTF
5.34171e-08	28	1806	4.12493	GO:0051674 localization of cell	http://amigo.geneontology.org/amigo/term/GO:0051674	ACTB CORO1A ENG PPBP PF4 ACTBL2 TMSB4X FAP COL1A1 FN1 THBS1 SAA1 CDH5 FLNA DEFA1 DEFA1B DBH AJUBA CHL1 PIP5K1A TRIM55 ACE MYH9 PFN1 GPLD1 S100A11 CALR PIP5K1C
0.000346733	6	127	12.5697	GO:0051702 biological proc. involved in interaction with symbiont	http://amigo.geneontology.org/amigo/term/GO:0051702	FN1 PF4 DEFA1 DEFA1B LTF ARG1
0.0371198	14	1728	2.15556	GO:0051707 response to other organism	http://amigo.geneontology.org/amigo/term/GO:0051707	MASP2 LTF PPBP PF4 DEFA1 DEFA3 DEFA1B ARG1 CFP ACE CALR IL1RAP HP CORO1A
0.0336847	3	87	9.17442	GO:0051851 modulation by host of symbiont proc.	http://amigo.geneontology.org/amigo/term/GO:0051851	DEFA1 DEFA1B LTF
0.000499945	4	39	27.288	GO:0051873 killing by host of symbiont cells	http://amigo.geneontology.org/amigo/term/GO:0051873	PF4 DEFA1 DEFA1B ARG1
0.0218605	2	19	28.0061	GO:0051917 reg. of fibrinolysis	http://amigo.geneontology.org/amigo/term/GO:0051917	FAP THBS1
0.00184541	2	4	133.029	GO:0052183 modification by host of symbiont structure	http://amigo.geneontology.org/amigo/term/GO:0052183	DEFA1 DEFA1B
0.00184541	2	4	133.029	GO:0052187 modification by host of symbiont cellular component	http://amigo.geneontology.org/amigo/term/GO:0052187	DEFA1 DEFA1B
0.00170382	11	714	4.09893	GO:0055065 metal ion homeostasis	http://amigo.geneontology.org/amigo/term/GO:0055065	TFRC FTL FLNA CALM1 SAA1 CDH5 LTF CORO1A SOD1 ACE CALR
0.00543064	4	89	11.9577	GO:0055072 iron ion homeostasis	http://amigo.geneontology.org/amigo/term/GO:0055072	TFRC FTL LTF SOD1
0.0219695	4	147	7.23968	GO:0055076 transition metal ion homeostasis	http://amigo.geneontology.org/amigo/term/GO:0055076	TFRC FTL LTF SOD1
0.00332676	11	794	3.68594	GO:0055080 cation homeostasis	http://amigo.geneontology.org/amigo/term/GO:0055080	TFRC FTL FLNA CALM1 SAA1 CDH5 LTF CORO1A SOD1 ACE CALR
0.0020159	12	867	3.68247	GO:0055082 cellular chemical homeostasis	http://amigo.geneontology.org/amigo/term/GO:0055082	TFRC FTL FLNA CALM1 SAA1 ERN1 CDH5 CORO1A SOD1 ACE GPLD1 CALR
0.0223703	5	247	5.38579	GO:0060047 heart contraction	http://amigo.geneontology.org/amigo/term/GO:0060047	FLNA CALM1 SOD1 THRA ACE
0.0389079	2	29	18.3488	GO:0060074 synapse maturation	http://amigo.geneontology.org/amigo/term/GO:0060074	YWHAZ PFN1
2.59042e-07	13	348	9.93895	GO:0060249 anatomical structure homeostasis	http://amigo.geneontology.org/amigo/term/GO:0060249	LTF ACTB LCN1 POTEE POTEF POTEI POTEJ COMP LAMP2 TFRC CORO1A SOD1 CDH5
2.23245e-06	12	355	8.99351	GO:0060326 cell chemotaxis	http://amigo.geneontology.org/amigo/term/GO:0060326	PPBP PF4 THBS1 SAA1 TMSB4X DEFA1 DEFA1B CORO1A ENG PIP5K1A CALR PIP5K1C
0.0223149	5	246	5.40769	GO:0060348 bone development	http://amigo.geneontology.org/amigo/term/GO:0060348	FLNA LTF COMP ENG COL1A1
0.0453124	3	101	7.90272	GO:0060349 bone morphogenesis	http://amigo.geneontology.org/amigo/term/GO:0060349	LTF COMP COL1A1
0.0461009	2	33	16.1247	GO:0060351 cartilage development involved in endochondral bone morphogenesis	http://amigo.geneontology.org/amigo/term/GO:0060351	COMP COL1A1
0.0108291	13	1271	2.72129	GO:0060429 epithelium development	http://amigo.geneontology.org/amigo/term/GO:0060429	KRT31 KRT78 KRT4 TAGLN2 FLNA ENG PFN1 THRA AJUBA SOD1 ACTB CDH5 PIP5K1A
0.000124451	6	94	16.9824	GO:0061844 antimicrobial humoral immune response mediated by antimicrobial peptide	http://amigo.geneontology.org/amigo/term/GO:0061844	PPBP PF4 DEFA1 DEFA3 DEFA1B LTF
0.0302387	15	1859	2.14678	GO:0065003 protein-containing complex assembly	http://amigo.geneontology.org/amigo/term/GO:0065003	MTPN PFN1 TMSB4X LAMP2 COMP SLC1A2 THRA AJUBA CDH5 CORO1A CALR TFRC FN1 APOC1 IL1RAP
1.49398e-07	41	4103	2.65864	GO:0065008 reg. of biological quality	http://amigo.geneontology.org/amigo/term/GO:0065008	LTF ACTB LCN1 POTEE POTEF POTEI POTEJ MYH9 FLNA TFRC FTL CETP MTPN PFN1 FN1 DBH ACE TMSB4X FAP CALM1 COMP DSG1 THBS1 PF4 YWHAZ SAA1 ERN1 CDH5 LAMP2 CORO1A SLC1A2 THRA SERPINA10 SOD1 FABP5 CALR IL1RAP ENG GPLD1 NT5C3B PIP5K1C
0.0015413	27	3356	2.14052	GO:0065009 reg. of molecular function	http://amigo.geneontology.org/amigo/term/GO:0065009	CCNE1 APOC1 SERPINA10 INCENP IL1RAP LTF PFN1 THBS1 SOD1 FCRL3 YWHAB ERN1 FLNA CALM1 TMSB4X HP ACTB MTPN FN1 AJUBA ACE LCN1 PI16 TFRC ENG PIP5K1A GPLD1
0.00432472	7	333	5.59281	GO:0070482 response to oxygen levels	http://amigo.geneontology.org/amigo/term/GO:0070482	AJUBA ENG TFRC COL1A1 ACE FMN2 THBS1
0.000447048	5	79	16.8391	GO:0070527 platelet aggregation	http://amigo.geneontology.org/amigo/term/GO:0070527	ACTB MYH9 FLNA FN1 COMP
0.00456659	3	34	23.4757	GO:0070633 transepithelial transport	http://amigo.geneontology.org/amigo/term/GO:0070633	ACTB SLC1A2 GPLD1
0.0426338	8	726	2.93177	GO:0070848 response to growth factor	http://amigo.geneontology.org/amigo/term/GO:0070848	ENG THBS1 ERN1 CDH5 CORO1A COMP COL1A1 ARG1
6.26376e-05	31	3300	2.49933	GO:0070887 cellular response to chemical stimulus	http://amigo.geneontology.org/amigo/term/GO:0070887	ENG THRA SOD1 PPBP PF4 ERN1 DEFA1 DEFA3 DEFA1B LTF TFRC GPLD1 AJUBA THBS1 SAA1 CALR CDH5 TMSB4X CORO1A COMP COL1A1 SLC1A2 ARG1 ACE IL1RAP HP ACTB PIP5K1A FMN2 FLNA PIP5K1C
0.00247946	7	295	6.31324	GO:0071216 cellular response to biotic stimulus	http://amigo.geneontology.org/amigo/term/GO:0071216	PPBP PF4 DEFA1 DEFA3 DEFA1B LTF ARG1
0.00163221	7	268	6.94928	GO:0071219 cellular response to molecule of bacterial origin	http://amigo.geneontology.org/amigo/term/GO:0071219	PPBP PF4 DEFA1 DEFA3 DEFA1B LTF ARG1
0.00139491	7	258	7.21863	GO:0071222 cellular response to lipopolysaccharide	http://amigo.geneontology.org/amigo/term/GO:0071222	PPBP PF4 DEFA1 DEFA3 DEFA1B LTF ARG1
0.0247676	3	75	10.6423	GO:0071260 cellular response to mechanical stimulus	http://amigo.geneontology.org/amigo/term/GO:0071260	MTPN ENG COL1A1
0.000306619	25	2609	2.54943	GO:0071310 cellular response to organic substance	http://amigo.geneontology.org/amigo/term/GO:0071310	ENG THRA PPBP PF4 ERN1 DEFA1 DEFA3 DEFA1B LTF GPLD1 THBS1 CALR CDH5 TFRC CORO1A COMP COL1A1 SLC1A2 ARG1 SOD1 ACE IL1RAP ACTB FLNA TMSB4X
0.0461009	2	33	16.1247	GO:0071353 cellular response to interleukin-4	http://amigo.geneontology.org/amigo/term/GO:0071353	CORO1A ARG1
0.0356569	8	697	3.05375	GO:0071363 cellular response to growth factor stimulus	http://amigo.geneontology.org/amigo/term/GO:0071363	ENG THBS1 ERN1 CDH5 CORO1A COMP COL1A1 ARG1
0.00420226	6	233	6.85128	GO:0071383 cellular response to steroid hormone stimulus	http://amigo.geneontology.org/amigo/term/GO:0071383	CALR DEFA1 DEFA3 DEFA1B ARG1 ACE
0.0010175	11	659	4.44103	GO:0071396 cellular response to lipid	http://amigo.geneontology.org/amigo/term/GO:0071396	PPBP PF4 DEFA1 DEFA3 DEFA1B LTF CALR COL1A1 ARG1 ACE GPLD1
0.000199791	12	618	5.16618	GO:0071407 cellular response to organic cyclic compound	http://amigo.geneontology.org/amigo/term/GO:0071407	CALR DEFA1 DEFA3 DEFA1B COL1A1 SLC1A2 ARG1 SOD1 ACE ACTB GPLD1 FLNA
0.000213897	18	1409	3.3989	GO:0071495 cellular response to endogenous stimulus	http://amigo.geneontology.org/amigo/term/GO:0071495	ENG THRA GPLD1 THBS1 CALR CDH5 DEFA1 DEFA3 DEFA1B CORO1A COMP COL1A1 SLC1A2 ARG1 SOD1 ACE ACTB FLNA
0.0165406	6	332	4.80828	GO:0071496 cellular response to external stimulus	http://amigo.geneontology.org/amigo/term/GO:0071496	LAMP2 MYH13 MTPN ENG COL1A1 SLC1A2
0.0294857	5	271	4.90882	GO:0071559 response to transforming growth factor beta	http://amigo.geneontology.org/amigo/term/GO:0071559	ENG THBS1 CDH5 COL1A1 ARG1
0.00417027	5	148	8.98845	GO:0071621 granulocyte chemotaxis	http://amigo.geneontology.org/amigo/term/GO:0071621	PPBP PF4 THBS1 SAA1 PIP5K1C
0.00557242	6	251	6.35996	GO:0071674 mononuclear cell migration	http://amigo.geneontology.org/amigo/term/GO:0071674	SAA1 DEFA1 DEFA1B CORO1A CALR THBS1
0.00358485	22	2618	2.23578	GO:0071702 organic substance transport	http://amigo.geneontology.org/amigo/term/GO:0071702	LAMP2 CETP SLC1A2 APOC1 FABP5 TFRC THBS1 ACE CALR COMP COL1A1 ARG1 ANKRD50 FMN2 YWHAZ YWHAB ACTB MYH9 FLNA GPLD1 SAA1 PPBP
0.0457689	16	2175	1.95721	GO:0071705 nitrogen compound transport	http://amigo.geneontology.org/amigo/term/GO:0071705	LAMP2 SLC1A2 TFRC CALR COMP COL1A1 ARG1 ANKRD50 FMN2 YWHAZ YWHAB ACTB MYH9 FLNA GPLD1 SAA1
0.00258495	8	401	5.30789	GO:0071900 reg. of protein serine/threonine kinase activity	http://amigo.geneontology.org/amigo/term/GO:0071900	CCNE1 INCENP LTF ERN1 AJUBA THBS1 ACTB CALM1
0.00437989	6	236	6.76419	GO:0071902 positive reg. of protein serine/threonine kinase activity	http://amigo.geneontology.org/amigo/term/GO:0071902	INCENP LTF ERN1 AJUBA THBS1 CALM1
0.000753296	15	1150	3.47032	GO:0072359 circulatory system development	http://amigo.geneontology.org/amigo/term/GO:0072359	ENG COL1A1 FN1 THBS1 CDH5 MYH9 PF4 FAP COMP ACE PI16 YWHAZ CALR FLNA GPLD1
0.0227255	2	20	26.6058	GO:0072376 protein activation cascade	http://amigo.geneontology.org/amigo/term/GO:0072376	FN1 FLNA
0.0185814	2	17	31.301	GO:0072378 blood coagulation fibrin clot formation	http://amigo.geneontology.org/amigo/term/GO:0072378	FN1 FLNA
0.0227255	4	151	7.0479	GO:0072676 lymphocyte migration	http://amigo.geneontology.org/amigo/term/GO:0072676	SAA1 DEFA1 DEFA1B CORO1A
0.0332068	3	86	9.2811	GO:0072678 T cell migration	http://amigo.geneontology.org/amigo/term/GO:0072678	DEFA1 DEFA1B CORO1A
0.0349251	13	1529	2.2621	GO:0080134 reg. of response to stress	http://amigo.geneontology.org/amigo/term/GO:0080134	ACTB FAP AJUBA THBS1 FMN2 SOD1 ACE FLNA CDH5 ARG1 ERN1 TMSB4X SAA1
0.00283935	9	522	4.58721	GO:0090066 reg. of anatomical structure size	http://amigo.geneontology.org/amigo/term/GO:0090066	MTPN PFN1 TMSB4X ACE CORO1A COMP FN1 DBH SOD1
0.000213897	9	327	7.3227	GO:0090130 tissue migration	http://amigo.geneontology.org/amigo/term/GO:0090130	FAP THBS1 TMSB4X CORO1A MYH9 PFN1 GPLD1 CALR CDH5
0.000199791	9	321	7.45957	GO:0090132 epithelium migration	http://amigo.geneontology.org/amigo/term/GO:0090132	FAP THBS1 TMSB4X CORO1A MYH9 PFN1 GPLD1 CALR CDH5
0.0275121	3	79	10.1035	GO:0097006 reg. of plasma lipoprotein particle levels	http://amigo.geneontology.org/amigo/term/GO:0097006	CETP APOC1 GPLD1
0.00227092	12	883	3.61574	GO:0097435 supramolecular fiber organization	http://amigo.geneontology.org/amigo/term/GO:0097435	KRT31 CORO1A MTPN PFN1 KRT78 KRT4 TMSB4X COL1A1 FMN2 CDH5 FLNA COMP
0.00812295	6	277	5.76299	GO:0097529 myeloid leukocyte migration	http://amigo.geneontology.org/amigo/term/GO:0097529	PPBP PF4 SAA1 TRIM55 THBS1 PIP5K1C
0.00759997	5	178	7.47354	GO:0097530 granulocyte migration	http://amigo.geneontology.org/amigo/term/GO:0097530	PPBP PF4 THBS1 SAA1 PIP5K1C
0.0205187	4	143	7.44219	GO:0097746 blood vessel diameter maintenance	http://amigo.geneontology.org/amigo/term/GO:0097746	ACE COMP DBH SOD1
0.0355735	12	1355	2.35623	GO:0098542 defense response to other organism	http://amigo.geneontology.org/amigo/term/GO:0098542	MASP2 LTF DEFA1 DEFA3 DEFA1B PF4 ARG1 CFP PPBP IL1RAP HP CORO1A
0.000505535	15	1104	3.61492	GO:0098609 cell-cell adhesion	http://amigo.geneontology.org/amigo/term/GO:0098609	ACTB MYH9 FLNA FGL1 FN1 DSG1 CDH5 TFRC ARG1 CORO1A COMP AJUBA S100A11 IL1RAP PIP5K1C
0.0278289	2	23	23.1355	GO:0098743 cell aggregation	http://amigo.geneontology.org/amigo/term/GO:0098743	LTF THRA
0.00382044	11	809	3.6176	GO:0098771 inorganic ion homeostasis	http://amigo.geneontology.org/amigo/term/GO:0098771	TFRC FTL FLNA CALM1 SAA1 CDH5 LTF CORO1A SOD1 ACE CALR
0.00809542	2	10	53.2116	GO:0098974 postsynaptic actin cytoskeleton organization	http://amigo.geneontology.org/amigo/term/GO:0098974	ACTB ACTBL2
0.0108291	2	12	44.343	GO:0099188 postsynaptic cytoskeleton organization	http://amigo.geneontology.org/amigo/term/GO:0099188	ACTB ACTBL2
0.0355251	5	288	4.61906	GO:0110053 reg. of actin filament organization	http://amigo.geneontology.org/amigo/term/GO:0110053	MTPN PFN1 TMSB4X CORO1A FLNA
0.0450128	4	196	5.42976	GO:0110148 biomineralization	http://amigo.geneontology.org/amigo/term/GO:0110148	SRGN COMP COL1A1 LTF
0.0410578	3	96	8.31432	GO:0150104 transport across blood-brain barrier	http://amigo.geneontology.org/amigo/term/GO:0150104	FABP5 SLC1A2 TFRC
0.0261864	2	22	24.1871	GO:0150105 protein localization to cell-cell junction	http://amigo.geneontology.org/amigo/term/GO:0150105	ACTB CDH5
0.00829816	4	104	10.233	GO:0150115 cell-substrate junction organization	http://amigo.geneontology.org/amigo/term/GO:0150115	FN1 AJUBA PIP5K1A THBS1
0.0232696	3	73	10.9339	GO:1900046 reg. of hemostasis	http://amigo.geneontology.org/amigo/term/GO:1900046	FAP THBS1 COMP
0.0115649	3	52	15.3495	GO:1900047 negative reg. of hemostasis	http://amigo.geneontology.org/amigo/term/GO:1900047	FAP THBS1 COMP
0.0130766	5	209	6.36503	GO:1901654 response to ketone	http://amigo.geneontology.org/amigo/term/GO:1901654	ARG1 DSG1 THBS1 ACE CALR
0.000124451	21	1752	3.18905	GO:1901700 response to oxygen-containing compound	http://amigo.geneontology.org/amigo/term/GO:1901700	SOD1 PPBP PF4 DEFA1 DEFA3 DEFA1B LTF GPLD1 THBS1 ERN1 HP TFRC COL1A1 SLC1A2 ARG1 DBH DSG1 ACE CALR ACTB FLNA
0.00169046	15	1272	3.13748	GO:1901701 cellular response to oxygen-containing compound	http://amigo.geneontology.org/amigo/term/GO:1901701	SOD1 PPBP PF4 DEFA1 DEFA3 DEFA1B LTF GPLD1 ERN1 COL1A1 SLC1A2 ARG1 ACE ACTB FLNA
0.00291453	18	1857	2.57892	GO:1902531 reg. of intracellular signal transduction	http://amigo.geneontology.org/amigo/term/GO:1902531	FLNA AJUBA INCENP LTF FN1 THBS1 FCRL3 YWHAZ ERN1 SOD1 CALR CALM1 ENG TMSB4X TFRC PIP5K1B PIP5K1A PIP5K1C
0.00877524	12	1078	2.96169	GO:1902533 positive reg. of intracellular signal transduction	http://amigo.geneontology.org/amigo/term/GO:1902533	FLNA INCENP LTF FN1 THBS1 FCRL3 ERN1 AJUBA SOD1 CALR ENG TFRC
0.00694304	2	9	59.124	GO:1902732 positive reg. of chondrocyte proliferation	http://amigo.geneontology.org/amigo/term/GO:1902732	LTF COMP
0.0347314	6	410	3.89353	GO:1902903 reg. of supramolecular fiber organization	http://amigo.geneontology.org/amigo/term/GO:1902903	MTPN PFN1 TMSB4X CORO1A CDH5 FLNA
0.00707996	5	174	7.64535	GO:1902904 negative reg. of supramolecular fiber organization	http://amigo.geneontology.org/amigo/term/GO:1902904	MTPN TMSB4X CORO1A PFN1 CDH5
0.0174994	5	228	5.83461	GO:1903046 meiotic cell cycle proc.	http://amigo.geneontology.org/amigo/term/GO:1903046	INCENP MYH9 CCNE1 FMN2 CALR
0.0270353	5	264	5.03898	GO:1903522 reg. of blood circulation	http://amigo.geneontology.org/amigo/term/GO:1903522	ACE FLNA CALM1 DBH THRA
0.0107324	4	113	9.41799	GO:1904659 glucose transmembrane transport	http://amigo.geneontology.org/amigo/term/GO:1904659	SLC1A2 ACE FABP5 PPBP
0.0191478	3	65	12.2796	GO:1905517 macrophage migration	http://amigo.geneontology.org/amigo/term/GO:1905517	SAA1 TRIM55 THBS1
0.0223703	4	149	7.1425	GO:1990266 neutrophil migration	http://amigo.geneontology.org/amigo/term/GO:1990266	PPBP PF4 SAA1 PIP5K1C
0.0135592	14	1483	2.51167	GO:2000026 reg. of multicellular organismal development	http://amigo.geneontology.org/amigo/term/GO:2000026	SRGN THBS1 ACTB FCRL3 PF4 COMP ENG FN1 ACE PI16 IL1RAP CDH5 LTF SOD1
0.000901393	14	1038	3.58845	GO:2000145 reg. of cell motility	http://amigo.geneontology.org/amigo/term/GO:2000145	TMSB4X ENG COL1A1 FN1 THBS1 CDH5 FLNA CORO1A AJUBA ACE PFN1 GPLD1 S100A11 CALR
0.00167899	10	588	4.5248	GO:2000147 positive reg. of cell motility	http://amigo.geneontology.org/amigo/term/GO:2000147	COL1A1 FN1 THBS1 CDH5 TMSB4X CORO1A PFN1 GPLD1 S100A11 CALR
0.0254969	3	76	10.5023	GO:2000242 negative reg. of reproductive proc.	http://amigo.geneontology.org/amigo/term/GO:2000242	MYH9 SOD1 CALR
0.0244126	2	21	25.3389	GO:2001026 reg. of endothelial cell chemotaxis	http://amigo.geneontology.org/amigo/term/GO:2001026	THBS1 TMSB4X

## Sheet: Table S6
% Associated Genes	Associated Genes Found	ID	Nr. Genes	Term	Term PValue
2.45098	[ACTB, COL1A1, FLNA, FN1, THBS1]	KEGG:05205	5	Proteoglycans in cancer	0.00841586
3.87931	[ACTB, COL1A1, COMP, FMN2, FN1, MYH13, MYH9, THBS1, TRIM55]	KEGG:04820	9	Cytoskeleton in muscle cells	1.08602e-05
3.44828	[ACTB, FN1, MYH9, PFN1, PIP5K1A, PIP5K1B, PIP5K1C, TMSB4X]	KEGG:04810	8	Regulation of actin cytoskeleton	8.15528e-05
4.49438	[COL1A1, COMP, FN1, THBS1]	KEGG:04512	4	ECM-receptor interaction	0.00219318
4.4335	[ACTB, COL1A1, COMP, FLNA, FN1, PIP5K1A, PIP5K1B, PIP5K1C, THBS1]	KEGG:04510	9	Focal adhesion	3.65884e-06
2.54777	[ACTB, AJUBA, YWHAB, YWHAZ]	KEGG:04390	4	Hippo signaling pathway	0.0160628
1.9337	[CCNE1, COL1A1, COMP, FN1, THBS1, YWHAB, YWHAZ]	KEGG:04151	7	PI3K-Akt signaling pathway	0.00668393
1.5873	[PIP5K1A, PIP5K1B, PIP5K1C, TFRC]	KEGG:04144	4	Endocytosis	0.0706027
2.8777	[CALM1, CCNE1, YWHAB, YWHAZ]	KEGG:04114	4	Oocyte meiosis	0.010654
4.08163	[CALM1, PIP5K1A, PIP5K1B, PIP5K1C]	KEGG:04070	4	Phosphatidylinositol signaling system	0.00311417

## Sheet: Table S7
Pathways	Total	Expected	Hits	Raw p	Holm p	FDR						Upset plot for the top 25 pathways in each analysis
SLC-mediated transmembrane transport	155	1.45	11	9.19e-08	0.000305	0.000305						ARMS vs ctl	ERMS vs ctl	ARMS vs ERMS
Urea cycle and associated pathways	30	0.28	6	2.27e-07	0.000752	0.000376						Urea cycle and associated pathways	SLC-mediated transmembrane transport	Transport of vitamins, nucleosides, and related molecules
Transport of small molecules	208	1.94	11	1.82e-06	0.00605	0.00197						SLC transporter disorders	Transport of small molecules	SLC-mediated transmembrane transport
Disorders of transmembrane transporters	98	0.916	8	2.38e-06	0.00788	0.00197						Biochemical pathways: part I	Hydroxycarboxylic acid-binding receptors	Transport of small molecules
Hydroxycarboxylic acid-binding receptors	4	0.0374	3	3e-06	0.00995	0.00199						Disorders of transmembrane transporters	Synthesis, secretion, and inactivation of Glucagon-like Peptide-1 (GLP-1)	Metabolism
Biochemical pathways: part I	445	4.16	15	4.89e-06	0.0162	0.0027						Metabolism	Incretin synthesis, secretion, and inactivation	VEGFR2 mediated vascular permeability
SLC transporter disorders	80	0.747	7	6.93e-06	0.0229	0.00328						Signal Transduction	Class A/1 (Rhodopsin-like receptors)	Heme signaling
Metabolism	1370	12.8	26	1.68e-05	0.0557	0.00698						SLC-mediated transmembrane transport	Disorders of transmembrane transporters	Synthesis, secretion, and inactivation of Glucagon-like Peptide-1 (GLP-1)
Glucose homeostasis	21	0.196	4	3.49e-05	0.115	0.0129						HSP90 chaperone cycle for steroid hormone receptors (SHR)	GPCR downstream signalling	Incretin synthesis, secretion, and inactivation
Signal Transduction	345	3.22	12	4.37e-05	0.144	0.0145						Urea cycle and metabolism of amino groups	Peptide hormone metabolism	Free fatty acid receptors
GPCR downstream signalling	156	1.46	8	7.4e-05	0.245	0.0223						Urea cycle and related diseases	Free fatty acid receptors	Metabolism of nitric oxide: NOS3 activation and regulation
Transport of inorganic cations/anions and amino acids/oligopeptides	52	0.486	5	0.000104	0.343	0.0287						Pyrimidine metabolism and related diseases	Metabolism	eNOS activation
HSP90 chaperone cycle for steroid hormone receptors (SHR)	12	0.112	3	0.000157	0.518	0.04						Arginine: Glycine Amidinotransferase Deficiency (AGAT Deficiency)	SLC transporter disorders	Cytoprotection by HMOX1
GPCR ligand binding	211	1.97	8	0.000598	1	0.0775						Creatine deficiency, guanidinoacetate methyltransferase deficiency	Defective SLC27A4 causes ichthyosis prematurity syndrome (IPS)	Metabolism of vitamins and cofactors
Pyrimidine metabolism and related diseases	43	0.402	4	0.00062	1	0.0775						Guanidinoacetate Methyltransferase Deficiency (GAMT Deficiency)	GPCR ligand binding	Disease
Arginine: Glycine Amidinotransferase Deficiency (AGAT Deficiency)	44	0.411	4	0.000678	1	0.0775						Hyperornithinemia with gyrate atrophy (HOGA)	Metabolism of proteins	Extra-nuclear estrogen signaling
Creatine deficiency, guanidinoacetate methyltransferase deficiency	44	0.411	4	0.000678	1	0.0775						Hyperornithinemia-hyperammonemia-homocitrullinuria [HHH-syndrome]	Transport of fatty acids	Phenylalanine and Tyrosine Metabolism
Guanidinoacetate Methyltransferase Deficiency (GAMT Deficiency)	44	0.411	4	0.000678	1	0.0775						Hyperprolinemia Type I	Signaling by GPCR	Signaling by VEGF
Hyperornithinemia with gyrate atrophy (HOGA)	44	0.411	4	0.000678	1	0.0775						Hyperprolinemia Type II	Circadian Clock	VEGFA-VEGFR2 Pathway
Hyperornithinemia-hyperammonemia-homocitrullinuria [HHH-syndrome]	44	0.411	4	0.000678	1	0.0775						L-arginine:glycine amidinotransferase deficiency	NAD+ biosynthetic pathways	Disorders of transmembrane transporters
Hyperprolinemia Type I	44	0.411	4	0.000678	1	0.0775						Ornithine Aminotransferase Deficiency (OAT Deficiency)	Signal Transduction	ESR-mediated signaling
Hyperprolinemia Type II	44	0.411	4	0.000678	1	0.0775						Prolidase Deficiency (PD)	Biochemical pathways: part I	Defective DHDDS causes RP59
L-arginine:glycine amidinotransferase deficiency	44	0.411	4	0.000678	1	0.0775						Prolinemia Type II	G alpha (q) signaling events	Defective SLC35A3 causes arthrogryposis, mental retardation, and seizures (AMRS)
Ornithine Aminotransferase Deficiency (OAT Deficiency)	44	0.411	4	0.000678	1	0.0775						Cellular responses to stress	Metabolism of amino acids and derivatives	Wnt signaling pathway and pluripotency
Prolidase Deficiency (PD)	44	0.411	4	0.000678	1	0.0775						Hydroxycarboxylic acid-binding receptors	Transport of vitamins, nucleosides, and related molecules	Ferroptosis
Prolinemia Type II	44	0.411	4	0.000678	1	0.0775						Cellular responses to stimuli	G alpha (q) signalling events	Cellular response to chemical stress
Disease	470	4.39	12	0.000833	1	0.092
Synthesis, secretion, and inactivation of Glucagon-like Peptide-1 (GLP-1)	21	0.196	3	0.000895	1	0.0927
Incretin synthesis, secretion, and inactivation	21	0.196	3	0.000895	1	0.0927
Metabolism of amino acids and derivatives	283	2.64	9	0.000938	1	0.0943
Arginine and proline metabolism	49	0.458	4	0.00102	1	0.0948
Urea cycle	22	0.206	3	0.00103	1	0.0948
Biomarkers for urea cycle disorders	22	0.206	3	0.00103	1	0.0948
Cellular responses to stress	87	0.813	5	0.00116	1	0.1
Free fatty acid receptors	23	0.215	3	0.00118	1	0.1
Glutamate and glutamine metabolism	23	0.215	3	0.00118	1	0.1
Signaling by GPCR	236	2.21	8	0.00125	1	0.102
Metabolism of proteins	295	2.76	9	0.00126	1	0.102
Cellular responses to stimuli	89	0.832	5	0.00129	1	0.102
HSP90 chaperone cycle for steroid hormone receptors (SHR) in the presence of ligand	24	0.224	3	0.00134	1	0.103
Transcription/Translation	25	0.234	3	0.00151	1	0.114
Peptide hormone metabolism	56	0.523	4	0.00169	1	0.122
Proton-coupled monocarboxylate transport	7	0.0654	2	0.00174	1	0.122
Defective SLC16A1 causes symptomatic deficiency in lactate transport (SDLT)	7	0.0654	2	0.00174	1	0.122
Classical pathway of steroidogenesis with glucocorticoid and mineralocorticoid metabolism	27	0.252	3	0.00189	1	0.128
Omega-9 fatty acid synthesis	27	0.252	3	0.00189	1	0.128
T cell modulation in pancreatic cancer	8	0.0747	2	0.0023	1	0.153
Transport of vitamins, nucleosides, and related molecules	62	0.579	4	0.00247	1	0.16
G alpha (q) signalling events	63	0.589	4	0.00262	1	0.167
Multifunctional anion exchangers	9	0.0841	2	0.00294	1	0.181
Defective SLC27A4 causes ichthyosis prematurity syndrome (IPS)	9	0.0841	2	0.00294	1	0.181
Metabolism of steroids	157	1.47	6	0.00302	1	0.182
Amino acid metabolism	109	1.02	5	0.00316	1	0.187
Metabolism of steroid hormones	33	0.308	3	0.0034	1	0.194
ESR-mediated signaling	33	0.308	3	0.0034	1	0.194
Transport of fatty acids	10	0.0934	2	0.00365	1	0.198
Fatty Acid Biosynthesis	34	0.318	3	0.0037	1	0.198
Aspirin ADME	35	0.327	3	0.00402	1	0.198
Steroidogenesis	36	0.336	3	0.00436	1	0.198
11-beta-hydroxylase deficiency (CYP11B1)	36	0.336	3	0.00436	1	0.198
17-alpha-hydroxylase deficiency (CYP17)	36	0.336	3	0.00436	1	0.198
21-hydroxylase deficiency (CYP21)	36	0.336	3	0.00436	1	0.198
3-Beta-Hydroxysteroid Dehydrogenase Deficiency	36	0.336	3	0.00436	1	0.198
Adrenal Hyperplasia Type 3 or Congenital Adrenal Hyperplasia due to 21-hydroxylase Deficiency	36	0.336	3	0.00436	1	0.198
Adrenal Hyperplasia Type 5 or Congenital Adrenal Hyperplasia due to 17 Alpha-hydroxylase Deficiency	36	0.336	3	0.00436	1	0.198
Apparent mineralocorticoid excess syndrome	36	0.336	3	0.00436	1	0.198
Congenital Lipoid Adrenal Hyperplasia (CLAH) or Lipoid CAH	36	0.336	3	0.00436	1	0.198
Corticosterone methyl oxidase I deficiency (CMO I)	36	0.336	3	0.00436	1	0.198
Corticosterone methyl oxidase II deficiency - CMO II	36	0.336	3	0.00436	1	0.198
Biomarkers for pyrimidine metabolism disorders	36	0.336	3	0.00436	1	0.198
NAD metabolism in oncogene-induced senescence and mitochondrial dysfunction-associated senescence	11	0.103	2	0.00444	1	0.199
Transport of bile salts and organic acids, metal ions and amine compounds	76	0.71	4	0.00517	1	0.228
Androgen receptor network in prostate cancer	12	0.112	2	0.0053	1	0.231
Transcriptional regulation by RUNX2	13	0.121	2	0.00622	1	0.261
Prostaglandin synthesis and regulation	13	0.121	2	0.00622	1	0.261
NAD+ metabolism	13	0.121	2	0.00622	1	0.261
Endogenous sterols	42	0.392	3	0.00674	1	0.279
Circadian Clock	14	0.131	2	0.00722	1	0.285
Organic anion transporters	14	0.131	2	0.00722	1	0.285
Androgen biosynthesis	14	0.131	2	0.00722	1	0.285
Sphingolipid metabolism in senescence	14	0.131	2	0.00722	1	0.285
Metabolism of vitamins and cofactors	189	1.77	6	0.00749	1	0.286
Metabolism of lipids	608	5.68	12	0.00754	1	0.286
Nicotinamide salvaging	45	0.42	3	0.00818	1	0.286
Glucocorticoid biosynthesis	15	0.14	2	0.00828	1	0.286
Serotonin and melatonin biosynthesis	15	0.14	2	0.00828	1	0.286
Male steroid hormones in cardiomyocyte energy metabolism	15	0.14	2	0.00828	1	0.286
NAD+ biosynthetic pathways	15	0.14	2	0.00828	1	0.286
Alternative pathway of fetal androgen synthesis	16	0.149	2	0.0094	1	0.286
G alpha (i) signaling events	91	0.85	4	0.00974	1	0.286
Amikacin Action Pathway	17	0.159	2	0.0106	1	0.286
Arbekacin Action Pathway	17	0.159	2	0.0106	1	0.286
Azithromycin Action Pathway	17	0.159	2	0.0106	1	0.286
Chloramphenicol Action Pathway	17	0.159	2	0.0106	1	0.286
Clarithromycin Action Pathway	17	0.159	2	0.0106	1	0.286
Clindamycin Action Pathway	17	0.159	2	0.0106	1	0.286
Clomocycline Action Pathway	17	0.159	2	0.0106	1	0.286
Demeclocycline Action Pathway	17	0.159	2	0.0106	1	0.286
Doxycycline Action Pathway	17	0.159	2	0.0106	1	0.286
Erythromycin Action Pathway	17	0.159	2	0.0106	1	0.286
Gentamicin Action Pathway	17	0.159	2	0.0106	1	0.286
Josamycin Action Pathway	17	0.159	2	0.0106	1	0.286
Kanamycin Action Pathway	17	0.159	2	0.0106	1	0.286
Lincomycin Action Pathway	17	0.159	2	0.0106	1	0.286
Lymecycline Action Pathway	17	0.159	2	0.0106	1	0.286
Methacycline Action Pathway	17	0.159	2	0.0106	1	0.286
Minocycline Action Pathway	17	0.159	2	0.0106	1	0.286
Neomycin Action Pathway	17	0.159	2	0.0106	1	0.286
Netilmicin Action Pathway	17	0.159	2	0.0106	1	0.286
Oxytetracycline Action Pathway	17	0.159	2	0.0106	1	0.286
Paromomycin Action Pathway	17	0.159	2	0.0106	1	0.286
Rolitetracycline Action Pathway	17	0.159	2	0.0106	1	0.286
Roxithromycin Action Pathway	17	0.159	2	0.0106	1	0.286
Spectinomycin Action Pathway	17	0.159	2	0.0106	1	0.286
Streptomycin Action Pathway	17	0.159	2	0.0106	1	0.286
Telithromycin Action Pathway	17	0.159	2	0.0106	1	0.286
Tetracycline Action Pathway	17	0.159	2	0.0106	1	0.286
Tigecycline Action Pathway	17	0.159	2	0.0106	1	0.286
Tobramycin Action Pathway	17	0.159	2	0.0106	1	0.286
Troleandomycin Action Pathway	17	0.159	2	0.0106	1	0.286
Signaling by Nuclear Receptors	50	0.467	3	0.0109	1	0.292
Heme signaling	18	0.168	2	0.0119	1	0.307
Proteoglycan biosynthesis	18	0.168	2	0.0119	1	0.307
Creatine pathway	18	0.168	2	0.0119	1	0.307
Glycolysis and gluconeogenesis	18	0.168	2	0.0119	1	0.307
Tryptophan metabolism	53	0.495	3	0.0128	1	0.327
G alpha (q) signaling events	53	0.495	3	0.0128	1	0.327
Orexin receptor pathway	19	0.178	2	0.0132	1	0.333
Phenylalanine metabolism	20	0.187	2	0.0145	1	0.365
Nicotinate metabolism	56	0.523	3	0.0149	1	0.371
Alanine and aspartate metabolism	21	0.196	2	0.016	1	0.395
Trans-sulfuration, one-carbon metabolism and related pathways	58	0.542	3	0.0164	1	0.402
G alpha (i) signalling events	108	1.01	4	0.0174	1	0.408
Pyrimidine biosynthesis	22	0.206	2	0.0175	1	0.408
Argininemia	22	0.206	2	0.0175	1	0.408
Argininosuccinic Aciduria	22	0.206	2	0.0175	1	0.408
Carbamoyl Phosphate Synthetase Deficiency	22	0.206	2	0.0175	1	0.408
Citrullinemia Type I	22	0.206	2	0.0175	1	0.408
Ornithine Transcarbamylase Deficiency (OTC Deficiency)	22	0.206	2	0.0175	1	0.408
Variant SLC6A20 contributes towards hyperglycinuria (HG) and iminoglycinuria (IG)	2	0.0187	1	0.0186	1	0.414
Defective SLC22A12 causes renal hypouricemia 1 (RHUC1)	2	0.0187	1	0.0186	1	0.414
Defective DHDDS causes RP59	2	0.0187	1	0.0186	1	0.414
Defective SLC35A3 causes arthrogryposis, mental retardation, and seizures (AMRS)	2	0.0187	1	0.0186	1	0.414
Vitamin D in inflammatory diseases	2	0.0187	1	0.0186	1	0.414
Clock-controlled autophagy in bone metabolism	2	0.0187	1	0.0186	1	0.414
Wnt signaling pathway and pluripotency	2	0.0187	1	0.0186	1	0.414
Synthesis of ceramides and 1-deoxyceramides	23	0.215	2	0.019	1	0.421
Aspartate and asparagine metabolism	24	0.224	2	0.0206	1	0.45
Sphingolipid pathway	24	0.224	2	0.0206	1	0.45
Synthesis of substrates in N-glycan biosythesis	64	0.598	3	0.0212	1	0.461
Cytoprotection by HMOX1	25	0.234	2	0.0223	1	0.474
Metabolic pathways of fibroblasts	25	0.234	2	0.0223	1	0.474
Proximal tubule transport	25	0.234	2	0.0223	1	0.474
Leucine, isoleucine and valine metabolism	67	0.626	3	0.024	1	0.506
Extra-nuclear estrogen signaling	27	0.252	2	0.0258	1	0.529
Amino acid transport defects (IEMs)	27	0.252	2	0.0258	1	0.529
Sphingolipid metabolism overview	27	0.252	2	0.0258	1	0.529
beta-Alanine metabolism	28	0.262	2	0.0276	1	0.529
Phenylalanine and Tyrosine Metabolism	28	0.262	2	0.0276	1	0.529
Nicotinate and nicotinamide metabolism	28	0.262	2	0.0276	1	0.529
Signaling by VEGF	28	0.262	2	0.0276	1	0.529
VEGFA-VEGFR2 Pathway	28	0.262	2	0.0276	1	0.529
Carnosinuria, carnosinemia	28	0.262	2	0.0276	1	0.529
GABA-Transaminase Deficiency	28	0.262	2	0.0276	1	0.529
Ureidopropionase Deficiency	28	0.262	2	0.0276	1	0.529
22q11.2 copy number variation syndrome	28	0.262	2	0.0276	1	0.529
Kynurenine pathway and links to cell senescence	28	0.262	2	0.0276	1	0.529
Defective SLC36A2 causes iminoglycinuria (IG) and hyperglycinuria (HG)	3	0.028	1	0.0278	1	0.529
Defective SLC35A2 causes congenital disorder of glycosylation 2M (CDG2M)	3	0.028	1	0.0278	1	0.529
Lac-Phe pathway	3	0.028	1	0.0278	1	0.529
Interactions of natural killer cells in pancreatic cancer	3	0.028	1	0.0278	1	0.529
Metabolic reprogramming in pancreatic cancer	30	0.28	2	0.0314	1	0.595
Biosynthesis and regeneration of tetrahydrobiopterin and catabolism of phenylalanine	31	0.29	2	0.0334	1	0.629
Biosynthesis of the N-glycan precursor (dolichol lipid-linked oligosaccharide, LLO) and transfer to a nascent protein	77	0.719	3	0.0343	1	0.64
Amino acid transport across the plasma membrane	32	0.299	2	0.0354	1	0.64
Cholesterol metabolism	32	0.299	2	0.0354	1	0.64
PTK6 Expression	4	0.0374	1	0.0369	1	0.64
FOXO-mediated transcription of oxidative stress, metabolic and neuronal genes	4	0.0374	1	0.0369	1	0.64
Defective CYP19A1 causes AEXS	4	0.0374	1	0.0369	1	0.64
Phenylketonuria	4	0.0374	1	0.0369	1	0.64
Oleoyl-phe metabolism	4	0.0374	1	0.0369	1	0.64
Proton-coupled neutral amino acid transporters	4	0.0374	1	0.0369	1	0.64
Sperm Motility And Taxes	4	0.0374	1	0.0369	1	0.64
Defective CYP21A2 causes AH3	4	0.0374	1	0.0369	1	0.64
Parkinson's disease pathway	4	0.0374	1	0.0369	1	0.64
TCA cycle nutrient use and invasiveness of ovarian cancer	4	0.0374	1	0.0369	1	0.64
Breast cancer pathway	4	0.0374	1	0.0369	1	0.64
Mammary gland development pathway - Pregnancy and lactation (Stage 3 of 4)	4	0.0374	1	0.0369	1	0.64
Heparan sulfate/heparin (HS-GAG) metabolism	33	0.308	2	0.0375	1	0.647
Organic cation/anion/zwitterion transport	34	0.318	2	0.0396	1	0.676
Metabolism of sphingolipids in ER and Golgi apparatus	34	0.318	2	0.0396	1	0.676
Fabry disease	35	0.327	2	0.0417	1	0.692
Gaucher Disease	35	0.327	2	0.0417	1	0.692
Globoid Cell Leukodystrophy	35	0.327	2	0.0417	1	0.692
Krabbe disease	35	0.327	2	0.0417	1	0.692
Metachromatic Leukodystrophy (MLD)	35	0.327	2	0.0417	1	0.692
Glutaminolysis and Cancer	35	0.327	2	0.0417	1	0.692
Metabolism of amine-derived hormones	36	0.336	2	0.0439	1	0.721
Sphingolipid de novo biosynthesis	36	0.336	2	0.0439	1	0.721
Fertilization	5	0.0467	1	0.0459	1	0.724
Defective SLC1A3 causes episodic ataxia 6 (EA6)	5	0.0467	1	0.0459	1	0.724
Defective SLC1A1 is implicated in schizophrenia 18 (SCZD18) and dicarboxylic aminoaciduria (DCBXA)	5	0.0467	1	0.0459	1	0.724
Lysosphingolipid and LPA receptors	5	0.0467	1	0.0459	1	0.724
NOSTRIN mediated eNOS trafficking	5	0.0467	1	0.0459	1	0.724
NOSIP mediated eNOS trafficking	5	0.0467	1	0.0459	1	0.724
Gut-liver indole metabolism	5	0.0467	1	0.0459	1	0.724
Nuclear receptors	5	0.0467	1	0.0459	1	0.724
Metabolic reprogramming in colon cancer	38	0.355	2	0.0484	1	0.761
Pyrimidine catabolism	39	0.364	2	0.0508	1	0.79
Ferroptosis	39	0.364	2	0.0508	1	0.79
Regulation of NPAS4 gene expression	6	0.0561	1	0.0548	1	0.811
Regulation of NPAS4 gene transcription	6	0.0561	1	0.0548	1	0.811
RUNX2 regulates osteoblast differentiation	6	0.0561	1	0.0548	1	0.811
RUNX2 regulates bone development	6	0.0561	1	0.0548	1	0.811
Defective CYP17A1 causes AH5	6	0.0561	1	0.0548	1	0.811
Defective ABCB11 causes PFIC2 and BRIC2	6	0.0561	1	0.0548	1	0.811
Removal of the Flap Intermediate from the C-strand	6	0.0561	1	0.0548	1	0.811
Removal of the Flap Intermediate	6	0.0561	1	0.0548	1	0.811
Processive synthesis on the lagging strand	6	0.0561	1	0.0548	1	0.811
Corticotropin Activation of Cortisol Production	6	0.0561	1	0.0548	1	0.811
Ophthalmate biosynthesis in hepatocytes	6	0.0561	1	0.0548	1	0.811
Digestion	43	0.402	2	0.0604	1	0.887
Diseases of metabolism	162	1.51	4	0.0628	1	0.887
Cellular response to chemical stress	44	0.411	2	0.063	1	0.887
Cholesterol metabolism with Bloch and Kandutsch-Russell pathways	44	0.411	2	0.063	1	0.887
Regulation of RUNX2 expression and activity	7	0.0654	1	0.0636	1	0.887
RORA activates gene expression	7	0.0654	1	0.0636	1	0.887
BMAL1:CLOCK,NPAS2 activates circadian gene expression	7	0.0654	1	0.0636	1	0.887
Synthesis of dolichyl-phosphate-glucose	7	0.0654	1	0.0636	1	0.887
mRNA decay by 5' to 3' exoribonuclease	7	0.0654	1	0.0636	1	0.887
Malate-Aspartate Shuttle	7	0.0654	1	0.0636	1	0.887
Disorders of galactose metabolism	7	0.0654	1	0.0636	1	0.887
Roles of ceramides in development of insulin resistance	7	0.0654	1	0.0636	1	0.887
GDNF signaling	7	0.0654	1	0.0636	1	0.887
Kisspeptin/kisspeptin receptor system in the ovary	7	0.0654	1	0.0636	1	0.887
Digestion and absorption	45	0.42	2	0.0655	1	0.909
Neurotransmitter release cycle	46	0.43	2	0.0681	1	0.937
Nucleobase biosynthesis	46	0.43	2	0.0681	1	0.937
Nucleotide biosynthesis	47	0.439	2	0.0707	1	0.942
Metabolism of cofactors	47	0.439	2	0.0707	1	0.942
Post-translational protein modification	169	1.58	4	0.0711	1	0.942
HS-GAG biosynthesis	8	0.0747	1	0.0724	1	0.942
Estrogen-dependent gene expression	8	0.0747	1	0.0724	1	0.942
Organic anion transport	8	0.0747	1	0.0724	1	0.942
Synthesis, secretion, and inactivation of Glucose-dependent Insulinotropic Polypeptide (GIP)	8	0.0747	1	0.0724	1	0.942
Activation of gene expression by SREBF (SREBP)	8	0.0747	1	0.0724	1	0.942
Keratan sulfate biosynthesis	8	0.0747	1	0.0724	1	0.942
Lagging Strand Synthesis	8	0.0747	1	0.0724	1	0.942
DNA strand elongation	8	0.0747	1	0.0724	1	0.942
Pyruvaldehyde Degradation	8	0.0747	1	0.0724	1	0.942
Disorders in ketolysis	8	0.0747	1	0.0724	1	0.942
Glycolysis in senescence	8	0.0747	1	0.0724	1	0.942
Selenium micronutrient network	106	0.99	3	0.0753	1	0.976
Sphingolipid metabolism: integrated pathway	49	0.458	2	0.076	1	0.981
Asparagine N-linked glycosylation	109	1.02	3	0.0805	1	0.983
Ketone Body Metabolism	9	0.0841	1	0.0811	1	0.983
Utilization of Ketone Bodies	9	0.0841	1	0.0811	1	0.983
SUMOylation of intracellular receptors	9	0.0841	1	0.0811	1	0.983
Transcriptional Regulation by NPAS4	9	0.0841	1	0.0811	1	0.983
Estrogen biosynthesis	9	0.0841	1	0.0811	1	0.983
Conjugation of phenylacetate with glutamine	9	0.0841	1	0.0811	1	0.983
Succinyl CoA: 3-ketoacid CoA transferase deficiency	9	0.0841	1	0.0811	1	0.983
Carnosine metabolism of glial cells	9	0.0841	1	0.0811	1	0.983
Glucose metabolism in triple-negative breast cancer cells	9	0.0841	1	0.0811	1	0.983
PI3K/AKT/mTOR - vitamin D3 signaling	9	0.0841	1	0.0811	1	0.983
Molybdenum cofactor (Moco) biosynthesis	9	0.0841	1	0.0811	1	0.983
Pyrimidine metabolism	51	0.477	2	0.0815	1	0.983
Metabolic disorders of biological oxidation enzymes	51	0.477	2	0.0815	1	0.983
Beta Ureidopropionase Deficiency	51	0.477	2	0.0815	1	0.983
Dihydropyrimidinase Deficiency	51	0.477	2	0.0815	1	0.983
MNGIE (Mitochondrial Neurogastrointestinal Encephalopathy)	51	0.477	2	0.0815	1	0.983
UMP Synthase Deficiency (Orotic Aciduria)	51	0.477	2	0.0815	1	0.983
Drug ADME	110	1.03	3	0.0822	1	0.987
Starch and sucrose metabolism	52	0.486	2	0.0843	1	1
D-Arginine and D-Ornithine Metabolism	10	0.0934	1	0.0897	1	1
SUMO E3 ligases SUMOylate target proteins	10	0.0934	1	0.0897	1	1
Signaling by PTK6	10	0.0934	1	0.0897	1	1
Signaling by Non-Receptor Tyrosine Kinases	10	0.0934	1	0.0897	1	1
Proline catabolism	10	0.0934	1	0.0897	1	1
Glycogen synthesis	10	0.0934	1	0.0897	1	1
mRNA decay by 3' to 5' exoribonuclease	10	0.0934	1	0.0897	1	1
Doxorubicin Metabolism Pathway	10	0.0934	1	0.0897	1	1
1q21.1 copy number variation syndrome	10	0.0934	1	0.0897	1	1
HIF1A and PPARG regulation of glycolysis	10	0.0934	1	0.0897	1	1
Kallmann syndrome	10	0.0934	1	0.0897	1	1
Modulation of PI3K-Akt-mTOR signaling by bioactive sphingolipids	10	0.0934	1	0.0897	1	1
Metabolism overview	116	1.08	3	0.0929	1	1
Activated PKN1 stimulates transcription of AR (androgen receptor) regulated genes KLK2 and KLK3	11	0.103	1	0.0982	1	1
Regulation of cholesterol biosynthesis by SREBP (SREBF)	11	0.103	1	0.0982	1	1
Transcriptional regulation of white adipocyte differentiation	11	0.103	1	0.0982	1	1
VEGFR2 mediated cell proliferation	11	0.103	1	0.0982	1	1
Transport of nucleotide sugars	11	0.103	1	0.0982	1	1
Ketogenesis and ketolysis	11	0.103	1	0.0982	1	1
Cytochrome P450 - arranged by substrate type	120	1.12	3	0.1	1	1
Generic Transcription Pathway	58	0.542	2	0.101	1	1
Glycosaminoglycan metabolism	58	0.542	2	0.101	1	1
The citric acid (TCA) cycle and respiratory electron transport	58	0.542	2	0.101	1	1
27-Hydroxylase Deficiency	58	0.542	2	0.101	1	1
Cerebrotendinous Xanthomatosis (CTX)	58	0.542	2	0.101	1	1
Congenital Bile Acid Synthesis Defect Type II	58	0.542	2	0.101	1	1
Congenital Bile Acid Synthesis Defect Type III	58	0.542	2	0.101	1	1
Familial Hypercholanemia (FHCA)	58	0.542	2	0.101	1	1
Zellweger Syndrome	58	0.542	2	0.101	1	1
Purine metabolism and related disorders	58	0.542	2	0.101	1	1
Primary bile acid biosynthesis	59	0.551	2	0.104	1	1
Taurine and Hypotaurine Metabolism	12	0.112	1	0.107	1	1
Mineralocorticoid biosynthesis	12	0.112	1	0.107	1	1
FOXO-mediated transcription	12	0.112	1	0.107	1	1
Mitochondrial Uncoupling	12	0.112	1	0.107	1	1
Protein repair	12	0.112	1	0.107	1	1
GDP-fucose biosynthesis	12	0.112	1	0.107	1	1
Fatty Acids bound to GPR40 (FFAR1) regulate insulin secretion	12	0.112	1	0.107	1	1
Disorders in ketone body synthesis	12	0.112	1	0.107	1	1
Renin-angiotensin-aldosterone system (RAAS)	12	0.112	1	0.107	1	1
Sulfatase and aromatase pathway	12	0.112	1	0.107	1	1
Alkaptonuria	60	0.561	2	0.107	1	1
Dopamine beta-hydroxylase deficiency	60	0.561	2	0.107	1	1
Hawkinsinuria	60	0.561	2	0.107	1	1
Monoamine oxidase-a deficiency (MAO-A)	60	0.561	2	0.107	1	1
Tyrosinemia Type I	60	0.561	2	0.107	1	1
Tyrosinemia, transient, of the newborn	60	0.561	2	0.107	1	1
Signaling by Receptor Tyrosine Kinases	62	0.579	2	0.113	1	1
Synthesis of Ketone Bodies	13	0.121	1	0.115	1	1
SUMOylation	13	0.121	1	0.115	1	1
Deadenylation-dependent mRNA decay	13	0.121	1	0.115	1	1
Synthesis of DNA	13	0.121	1	0.115	1	1
Adrenoleukodystrophy, X-linked	13	0.121	1	0.115	1	1
Carnitine-acylcarnitine translocase deficiency	13	0.121	1	0.115	1	1
Cholestasis	13	0.121	1	0.115	1	1
Pleural mesothelioma	13	0.121	1	0.115	1	1
Metabolism of water-soluble vitamins and cofactors	129	1.21	3	0.118	1	1
Sphingolipid metabolism	64	0.598	2	0.12	1	1
Reproduction	14	0.131	1	0.123	1	1
Acetylation	14	0.131	1	0.123	1	1
Congenital disorder of glycosylation CDG-IId	14	0.131	1	0.123	1	1
GLUT-1 deficiency syndrome	14	0.131	1	0.123	1	1
Spermidine and Spermine Biosynthesis	14	0.131	1	0.123	1	1
Disturbed pathways in Duchenne Muscular Dystrophy	14	0.131	1	0.123	1	1
RNA Polymerase II Transcription	66	0.617	2	0.126	1	1
Cytosolic tRNA aminoacylation	66	0.617	2	0.126	1	1
tRNA Aminoacylation	66	0.617	2	0.126	1	1
Mitochondrial tRNA aminoacylation	66	0.617	2	0.126	1	1
RHO GTPases activate PKNs	15	0.14	1	0.132	1	1
Creatine metabolism	15	0.14	1	0.132	1	1
Transcriptional activation of mitochondrial biogenesis	15	0.14	1	0.132	1	1
Stimuli-sensing channels	15	0.14	1	0.132	1	1
DNA Replication	15	0.14	1	0.132	1	1
Cholesterol biosynthesis pathway	15	0.14	1	0.132	1	1
Linoleic acid metabolism affected by SARS-CoV-2	15	0.14	1	0.132	1	1
Tyrosine metabolism	68	0.635	2	0.132	1	1
Disulfiram Action Pathway	68	0.635	2	0.132	1	1
Biosynthesis of unsaturated fatty acids	16	0.149	1	0.14	1	1
Mitochondrial biogenesis	16	0.149	1	0.14	1	1
Transport of organic anions	16	0.149	1	0.14	1	1
VEGFR2 mediated vascular permeability	16	0.149	1	0.14	1	1
Glycogen metabolism	16	0.149	1	0.14	1	1
Amino Acid conjugation	16	0.149	1	0.14	1	1
Conjugation of carboxylic acids	16	0.149	1	0.14	1	1
Androstenedione Metabolism	16	0.149	1	0.14	1	1
Mitochondrial beta-oxidation	142	1.33	3	0.146	1	1
Digestion of dietary lipid	17	0.159	1	0.148	1	1
Free fatty acids regulate insulin secretion	17	0.159	1	0.148	1	1
PPARA activates gene expression	17	0.159	1	0.148	1	1
Regulation of lipid metabolism by PPARalpha	17	0.159	1	0.148	1	1
Processive synthesis on the C-strand of the telomere	17	0.159	1	0.148	1	1
Aromatic L-Aminoacid Decarboxylase Deficiency	17	0.159	1	0.148	1	1
Dopa-responsive dystonia	17	0.159	1	0.148	1	1
Hyperphenylalaniemia due to guanosine triphosphate cyclohydrolase deficiency	17	0.159	1	0.148	1	1
Hyperphenylalaninemia due to 6-pyruvoyltetrahydropterin synthase deficiency (ptps)	17	0.159	1	0.148	1	1
Hyperphenylalaninemia due to dhpr-deficiency	17	0.159	1	0.148	1	1
Segawa syndrome	17	0.159	1	0.148	1	1
Sepiapterin reductase deficiency	17	0.159	1	0.148	1	1
Tyrosine hydroxylase deficiency	17	0.159	1	0.148	1	1
Steroid hormone precursor biosynthesis	17	0.159	1	0.148	1	1
Cholesterol synthesis disorders	17	0.159	1	0.148	1	1
Biogenic amine synthesis	17	0.159	1	0.148	1	1
alpha-Linolenic acid metabolism	18	0.168	1	0.156	1	1
Keratan sulfate/keratin metabolism	18	0.168	1	0.156	1	1
Catecholamine biosynthesis	18	0.168	1	0.156	1	1
Synthesis of Dolichyl-phosphate	18	0.168	1	0.156	1	1
Biosynthesis of E-series 18(S)-resolvins	18	0.168	1	0.156	1	1
Telomere C-strand (Lagging Strand) Synthesis	18	0.168	1	0.156	1	1
Extension of Telomeres	18	0.168	1	0.156	1	1
Modified nucleosides derived from tRNA as urinary cancer markers	18	0.168	1	0.156	1	1
Transmission across Chemical Synapses	77	0.719	2	0.161	1	1
Neuronal System	77	0.719	2	0.161	1	1
Triglyceride biosynthesis	19	0.178	1	0.164	1	1
Reactions specific to the complex N-glycan synthesis pathway	19	0.178	1	0.164	1	1
S Phase	19	0.178	1	0.164	1	1
Aerobic glycolysis	19	0.178	1	0.164	1	1
Melatonin metabolism and effects	19	0.178	1	0.164	1	1
Vitamin B6-dependent and responsive disorders	19	0.178	1	0.164	1	1
Mevalonate arm of cholesterol biosynthesis pathway	19	0.178	1	0.164	1	1
Gene expression (Transcription)	79	0.738	2	0.168	1	1
Biological oxidations	317	2.96	5	0.171	1	1
Beta-oxidation of pristanoyl-CoA	20	0.187	1	0.172	1	1
Diseases associated with glycosylation precursor biosynthesis	20	0.187	1	0.172	1	1
Recycling of bile acids and salts	20	0.187	1	0.172	1	1
Telomere Maintenance	20	0.187	1	0.172	1	1
Metabolism of alpha-linolenic acid	20	0.187	1	0.172	1	1
Metabolism of nucleotides	154	1.44	3	0.173	1	1
N-glycan antennae elongation in the medial/trans-Golgi	21	0.196	1	0.179	1	1
Metabolism of polyamines	21	0.196	1	0.179	1	1
Biosynthesis of EPA-derived SPMs	21	0.196	1	0.179	1	1
Chromosome Maintenance	21	0.196	1	0.179	1	1
Hereditary leiomyomatosis and renal cell carcinoma pathway	21	0.196	1	0.179	1	1
Translation	83	0.776	2	0.181	1	1
ABC transporter disorders	22	0.206	1	0.187	1	1
Lactate shuttle in glial cells	22	0.206	1	0.187	1	1
Neurodegeneration with brain iron accumulation (NBIA) subtypes pathway	22	0.206	1	0.187	1	1
Fructose and mannose metabolism	23	0.215	1	0.195	1	1
Pyrimidine salvage	23	0.215	1	0.195	1	1
HS-GAG degradation	23	0.215	1	0.195	1	1
Fructose intolerance, hereditary	23	0.215	1	0.195	1	1
Fructosuria	23	0.215	1	0.195	1	1
Estrogen metabolism	23	0.215	1	0.195	1	1
Neurotransmitter disorders	23	0.215	1	0.195	1	1
Methionine metabolism leading to sulfur amino acids and related disorders	23	0.215	1	0.195	1	1
Krebs cycle disorders	23	0.215	1	0.195	1	1
Tryptophan catabolism leading to NAD+ production	23	0.215	1	0.195	1	1
Pterine Biosynthesis	24	0.224	1	0.202	1	1
Melanin biosynthesis	24	0.224	1	0.202	1	1
Ubiquinol biosynthesis	24	0.224	1	0.202	1	1
Organelle biogenesis and maintenance	24	0.224	1	0.202	1	1
Tyrosinemia Type 2 (or Richner-Hanhart syndrome)	24	0.224	1	0.202	1	1
Tyrosinemia Type 3 (TYRO3)	24	0.224	1	0.202	1	1
Oxidation of Branched Chain Fatty Acids	24	0.224	1	0.202	1	1
Tyrosine metabolism and related disorders	24	0.224	1	0.202	1	1
NAD biosynthesis II (from tryptophan)	24	0.224	1	0.202	1	1
Riboflavin and CoQ disorders	24	0.224	1	0.202	1	1
Nitrogen metabolism	25	0.234	1	0.21	1	1
Metabolism of nitric oxide: NOS3 activation and regulation	25	0.234	1	0.21	1	1
eNOS activation	25	0.234	1	0.21	1	1
Synthesis of PA	25	0.234	1	0.21	1	1
Ion channel transport	25	0.234	1	0.21	1	1
Cori cycle	25	0.234	1	0.21	1	1
Cerebral organic acidurias, including diseases	25	0.234	1	0.21	1	1
Androgen and Estrogen Metabolism	26	0.243	1	0.217	1	1
Phosphate bond hydrolysis by NTPDase proteins	26	0.243	1	0.217	1	1
Fructose-1,6-diphosphatase deficiency	26	0.243	1	0.217	1	1
Glycogen Storage Disease Type 1A (GSD1A) or Von Gierke Disease	26	0.243	1	0.217	1	1
Glycogenosis, Type IA. Von gierke disease	26	0.243	1	0.217	1	1
Glycogenosis, Type IB	26	0.243	1	0.217	1	1
Glycogenosis, Type IC	26	0.243	1	0.217	1	1
Phosphoenolpyruvate carboxykinase deficiency 1 (PEPCK1)	26	0.243	1	0.217	1	1
Triosephosphate isomerase	26	0.243	1	0.217	1	1
17-Beta Hydroxysteroid Dehydrogenase III Deficiency	26	0.243	1	0.217	1	1
Aromatase deficiency	26	0.243	1	0.217	1	1
Neuroinflammation and glutamatergic signaling	26	0.243	1	0.217	1	1
Biosynthesis of electrophilic omega-3 PUFA oxo-derivatives	26	0.243	1	0.217	1	1
Glycolysis / Gluconeogenesis	27	0.252	1	0.224	1	1
Signaling by Rho GTPases	27	0.252	1	0.224	1	1
RHO GTPase Effectors	27	0.252	1	0.224	1	1
Signaling by Rho GTPases, Miro GTPases and RHOBTB3	27	0.252	1	0.224	1	1
Organic cation transport	27	0.252	1	0.224	1	1
Tetrahydrobiopterin (BH4) synthesis, recycling, salvage and regulation	27	0.252	1	0.224	1	1
Purinergic signaling in leishmaniasis infection	27	0.252	1	0.224	1	1
Cell recruitment (pro-inflammatory response)	27	0.252	1	0.224	1	1
Biosynthesis of electrophilic د‰-3 PUFA oxo-derivatives	27	0.252	1	0.224	1	1
Triglyceride metabolism	28	0.262	1	0.232	1	1
Respiratory electron transport, ATP synthesis by chemiosmotic coupling, and heat production by uncoupling proteins.	28	0.262	1	0.232	1	1
Drug induction of bile acid pathway	28	0.262	1	0.232	1	1
Metabolism of Angiotensinogen to Angiotensins	29	0.271	1	0.239	1	1
Enterocyte cholesterol metabolism	29	0.271	1	0.239	1	1
Nucleobase catabolism	101	0.944	2	0.243	1	1
Scavenging by Class A Receptors	30	0.28	1	0.246	1	1
The canonical retinoid cycle in rods (twilight vision)	30	0.28	1	0.246	1	1
Canavan Disease	30	0.28	1	0.246	1	1
Hypoacetylaspartia	30	0.28	1	0.246	1	1
Gluconeogenesis	31	0.29	1	0.253	1	1
Aspartate Metabolism	31	0.29	1	0.253	1	1
Nucleotide catabolism	104	0.972	2	0.254	1	1
Phase I - Functionalization of compounds	189	1.77	3	0.258	1	1
Na+/Cl- dependent neurotransmitter transporters	32	0.299	1	0.26	1	1
The Oncogenic Action of Fumarate	32	0.299	1	0.26	1	1
The Oncogenic Action of Succinate	32	0.299	1	0.26	1	1
Metabolism of ingested SeMet, Sec, MeSec into H2Se	33	0.308	1	0.267	1	1
Retinoid metabolism and transport	33	0.308	1	0.267	1	1
Tryptophan catabolism	33	0.308	1	0.267	1	1
Dopamine metabolism	33	0.308	1	0.267	1	1
Transport to the Golgi and subsequent modification	34	0.318	1	0.274	1	1
Octadecanoid formation from linoleic acid	35	0.327	1	0.281	1	1
Purine ribonucleoside monophosphate biosynthesis	36	0.336	1	0.288	1	1
Leigh Syndrome	36	0.336	1	0.288	1	1
Primary hyperoxaluria II, PH2	36	0.336	1	0.288	1	1
Pyruvate Decarboxylase E1 Component Deficiency (PDHE1 Deficiency)	36	0.336	1	0.288	1	1
Pyruvate Dehydrogenase Complex Deficiency	36	0.336	1	0.288	1	1
Pyruvate kinase deficiency	36	0.336	1	0.288	1	1
Cholesterol biosynthesis pathway in hepatocytes	36	0.336	1	0.288	1	1
Sensory Perception	203	1.9	3	0.294	1	1
Pyruvate metabolism	37	0.346	1	0.294	1	1
Degradation of cysteine and homocysteine	37	0.346	1	0.294	1	1
Regulation of insulin secretion	37	0.346	1	0.294	1	1
Glyoxylate metabolism and glycine degradation	38	0.355	1	0.301	1	1
Cell Cycle, Mitotic	38	0.355	1	0.301	1	1
Binding and Uptake of Ligands by Scavenger Receptors	39	0.364	1	0.308	1	1
2-Hydroxyglutric Aciduria (D And L Form)	39	0.364	1	0.308	1	1
4-Hydroxybutyric Aciduria/Succinic Semialdehyde Dehydrogenase Deficiency	39	0.364	1	0.308	1	1
Glutamate Metabolism	39	0.364	1	0.308	1	1
Homocarnosinosis	39	0.364	1	0.308	1	1
Hyperinsulinism-Hyperammonemia Syndrome	39	0.364	1	0.308	1	1
Succinic semialdehyde dehydrogenase deficiency	39	0.364	1	0.308	1	1
Cysteine and methionine catabolism	39	0.364	1	0.308	1	1
Omega-3 / omega-6 fatty acid synthesis	39	0.364	1	0.308	1	1
Developmental Biology	40	0.374	1	0.314	1	1
CHILD Syndrome	40	0.374	1	0.314	1	1
Chondrodysplasia Punctata II, X Linked Dominant (CDPX2)	40	0.374	1	0.314	1	1
Pyruvate metabolism and Citric Acid (TCA) cycle	41	0.383	1	0.321	1	1
Disorders of bile acid synthesis and biliary transport	41	0.383	1	0.321	1	1
Glucose metabolism	42	0.392	1	0.327	1	1
Cerivastatin Action Pathway	42	0.392	1	0.327	1	1
Cholesteryl ester storage disease	42	0.392	1	0.327	1	1
Desmosterolosis	42	0.392	1	0.327	1	1
Hyper-IgD syndrome	42	0.392	1	0.327	1	1
Hypercholesterolemia	42	0.392	1	0.327	1	1
Lysosomal Acid Lipase Deficiency (Wolman Disease)	42	0.392	1	0.327	1	1
Mevalonic aciduria	42	0.392	1	0.327	1	1
Smith-Lemli-Opitz Syndrome (SLOS)	42	0.392	1	0.327	1	1
Wolman disease	42	0.392	1	0.327	1	1
Citric acid cycle and respiratory electron transport	42	0.392	1	0.327	1	1
Steroid Biosynthesis	43	0.402	1	0.333	1	1
Metabolism of fat-soluble vitamins	43	0.402	1	0.333	1	1
Alendronate Action Pathway	43	0.402	1	0.333	1	1
Atorvastatin Action Pathway	43	0.402	1	0.333	1	1
Ibandronate Action Pathway	43	0.402	1	0.333	1	1
Lovastatin Action Pathway	43	0.402	1	0.333	1	1
Pamidronate Action Pathway	43	0.402	1	0.333	1	1
Pravastatin Action Pathway	43	0.402	1	0.333	1	1
Risedronate Action Pathway	43	0.402	1	0.333	1	1
Rosuvastatin Action Pathway	43	0.402	1	0.333	1	1
Simvastatin Action Pathway	43	0.402	1	0.333	1	1
Zoledronate Action Pathway	43	0.402	1	0.333	1	1
Leishmania infection	44	0.411	1	0.34	1	1
Parasitic Infection Pathways	44	0.411	1	0.34	1	1
Cell Cycle	44	0.411	1	0.34	1	1
Fluvastatin Action Pathway	44	0.411	1	0.34	1	1
Nucleotide salvage	45	0.42	1	0.346	1	1
Integration of energy metabolism	45	0.42	1	0.346	1	1
Mevalonate arm of cholesterol biosynthesis pathway with inhibitors	45	0.42	1	0.346	1	1
ROS and RNS production in phagocytes	46	0.43	1	0.352	1	1
Synthesis of bile acids and bile salts via 7alpha-hydroxycholesterol	47	0.439	1	0.358	1	1
Warburg Effect	47	0.439	1	0.358	1	1
Methionine de novo and salvage pathway	48	0.448	1	0.364	1	1
Synthesis of Prostaglandins (PG) and Thromboxanes (TX)	49	0.458	1	0.37	1	1
Interconversion of nucleotide di- and triphosphates	49	0.458	1	0.37	1	1
Cholesterol biosynthesis	50	0.467	1	0.376	1	1
Metabolism of carbohydrates	146	1.36	2	0.398	1	1
Phase II - Conjugation of compounds	146	1.36	2	0.398	1	1
Diseases of glycosylation	54	0.505	1	0.4	1	1
Glycine, serine and threonine metabolism	56	0.523	1	0.411	1	1
Olfactory Signaling Pathway	56	0.523	1	0.411	1	1
Class C/3 (Metabotropic glutamate/pheromone receptors)	57	0.533	1	0.416	1	1
Alanine, aspartate and glutamate metabolism	58	0.542	1	0.422	1	1
Peroxisomal lipid metabolism	59	0.551	1	0.427	1	1
Folate metabolism	61	0.57	1	0.438	1	1
Vesicle-mediated transport	63	0.589	1	0.449	1	1
Visual phototransduction	64	0.598	1	0.454	1	1
Sulfur amino acid metabolism	65	0.607	1	0.459	1	1
Adenine phosphoribosyltransferase deficiency (APRT)	66	0.617	1	0.464	1	1
Adenosine Deaminase Deficiency	66	0.617	1	0.464	1	1
Adenylosuccinate Lyase Deficiency	66	0.617	1	0.464	1	1
AICA-Ribosiduria	66	0.617	1	0.464	1	1
Gout or Kelley-Seegmiller Syndrome	66	0.617	1	0.464	1	1
Lesch-Nyhan Syndrome (LNS)	66	0.617	1	0.464	1	1
Mitochondrial DNA depletion syndrome	66	0.617	1	0.464	1	1
Molybdenum Cofactor Deficiency	66	0.617	1	0.464	1	1
Myoadenylate deaminase deficiency	66	0.617	1	0.464	1	1
Purine Nucleoside Phosphorylase Deficiency	66	0.617	1	0.464	1	1
Xanthine Dehydrogenase Deficiency (Xanthinuria)	66	0.617	1	0.464	1	1
Xanthinuria type I	66	0.617	1	0.464	1	1
Xanthinuria type II	66	0.617	1	0.464	1	1
Purine metabolism	67	0.626	1	0.469	1	1
Selenoamino acid metabolism	67	0.626	1	0.469	1	1
Flavan-3-ol metabolic pathway	68	0.635	1	0.475	1	1
Synthesis of bile acids and bile salts	71	0.663	1	0.489	1	1
Bile acid and bile salt metabolism	72	0.673	1	0.494	1	1
Mercaptopurine Action Pathway	80	0.747	1	0.531	1	1
Thioguanine Action Pathway	81	0.757	1	0.536	1	1
Azathioprine Action Pathway	82	0.766	1	0.54	1	1
Sensory perception of sweet, bitter, and umami (glutamate) taste	94	0.878	1	0.59	1	1
Glycerophospholipid biosynthesis	97	0.906	1	0.602	1	1
Sensory perception of taste	98	0.916	1	0.606	1	1
Phospholipid metabolism	105	0.981	1	0.631	1	1
Metabolism of RNA	106	0.99	1	0.635	1	1
Biosynthesis of specialized proresolving mediators (SPMs)	114	1.07	1	0.662	1	1
Innate Immune System	124	1.16	1	0.693	1	1
Immune System	155	1.45	1	0.773	1	1
Infectious disease	195	1.82	1	0.846	1	1

## Sheet: Table S8
Brown	Blue	Turquoise	Grey
Q01518	P01009	P62258	P31946
P51816	Q05682	P63104	P61981
P01011	P31944	P60709	Q969T7
Q9ULJ7	O43866	P02765	P68032
P04114	P06276	P01023	P68133
P02654	P01871	P12821	P62736
P02649	A0A0C4DH31	P02647	P63261
P08519	P23083	P02652	P63267
P04003	A0A0C4DH33	P06727	Q15848
P20851	A0A0C4DH29	Q13790	Q10588
Q96IY4	P01743	O95445	P43652
P22792	P01742	Q562R1	P02768
P11597	A0A0G2JMI3	P43251	P02763
P10909	A0A0B4J2H0	P0DP23	P19652
P00740	P0DP01	P00915	P04217
P12259	A0A0B4J1V2	P00918	P08697
P00742	P01814	P49747	P12814
P03951	A0A0C4DH43	Q6YHK3	P0DTE7
P00748	P01762	Q13740	P19961
P02745	P01766	P16070	P15144
P02746	A0A0B4J1V0	P08709	P01019
P02747	A0A0B4J1V1	P05160	P04083
P00736	P01764	P23528	P01008
P09871	P01768	P02452	P02655
P01024	P01772	P54108	P02656
P0C0L4	A0A0B4J1X8	Q9UBP4	P05090
P0C0L5	P01763	P09172	O14791
P01031	A0A0A0MS15	Q12805	P05089
P13671	P01767	P11021	P46063
P10643	A0A075B6Q5	Q9UNN8	O75882
P07357	A0A0C4DH42	P43004	P02730
P07358	P01780	P08294	Q8ND07
P07360	A0A0B4J1X5	P04406	P98160
P02748	P01782	P69905	P02749
P00751	A0A0C4DH34	P68871	P61769
P08603	P06331	P02042	Q96KN2
Q03591	P0DP08	Q9Y6R7	Q9HBT6
Q02985	P01824	P0DOX5	P33151
P05156	A0A075B6R2	P01854	Q9ULB5
P02671	P01825	P01859	Q9NZT1
P02675	A0A0C4DH41	P01860	P27797
P02679	A0A0C4DH38	P01861	P15169
Q08830	A0A0B4J1U7	A0A0B4J1Y9	Q9UPN4
P02751	A0A0J9YVY3	P01834	P00450
O75636	A0A0C4DH73	P0DOX7	O76074
P06396	P04430	A0A0C4DH25	Q14406
P20718	P01599	A0A0C4DH24	P00488
P02790	A0A075B6S5	P0CG04	Q9NZP8
P05546	P01597	A0A075B6I4	P06681
P04196	P01602	A0A075B6K0	P36980
Q14520	A0A0C4DH72	P0DOX8	Q9BXR6
P35858	A0A0C4DH67	B9A064	P31146
P19827	A0A0C4DH69	P13598	P08185
P19823	P01611	P14923	P02741
Q9Y283	P01601	P02533	P81605
P29622	P01593	P08727	Q08554
Q8N1N4	A0A075B6P5	P08637	Q02413
P18428	P06310	P51884	P15924
P48740	A0A087WW87	Q9Y5Y7	P27487
P08571	A0A0A0MRZ7	P11279	O96015
P35579	P04433	Q9H8L6	Q9HCI7
O94760	P01619	O00533	P17813
Q96PD5	A0A0A0MRZ8	P59665	Q16610
P80108	P06312	P59666	Q8TES7
P55058	A0A0B4J1U3	P80188	Q01469
P36955	P01703	O95497	Q8TB52
P03952	P01699	Q6UXB8	Q96P31
P05155	P01700	P62937	P02792
P00747	P01701	P32119	Q9UGM5
Q02325	P01706	Q13835	P23142
P02760	P01704	P02775	Q15485
P31949	P01709	P02776	P20930
Q9UK55	P01715	P07359	Q5D862
Q92954	A0A075B6K4	P15151	P21333
P00734	P01714	Q6S8J3	O75955
P14618	P80748	A5A3E0	Q9NZ56
P02753	P01717	P0CG38	P24864
P49908	P01718	P0CG39	Q08380
P35542	A0A075B6K5	A0A075B6I6	Q92820
P11168	A0A075B6I1	P07737	P22352
Q6UWP8	A0A075B6H9	Q96RY5	Q8NBJ4
Q9BYV6	A0A075B6J1	P06703	P00738
P04070	A0A0G2JS06	Q9BYX7	P00739
P07225	A0A087WSX0	Q16473	P69891
P04004	P04211	P30613	Q04756
O95789	A0A075B6I0	Q86VB7	P26927
	A0A0B4J1Y8	Q96FV2	P04439
	P0DOX6	P10124	Q86YZ3
	Q15323	P02787	O75330
	Q9NS67	P04278	P0DOX2
	A0A0C4DH30	P09486	P0DOX3
	A0A0C4DH35	P00441	P0DOX4
	A0A0C4DH36	Q9Y490	P01876
	A0A075B6H7	P22105	P01880
	P31749	P05452	A0A0A0MS14
	P31751	P10599	A0A0C4DH39
	Q9Y243	P07996	P01817
		P35442	A0A0C4DH32
		P02786	A0A0J9YX35
		Q15582	A0A0B4J1V6
		P37802	A0A087WSY4
		P02766	A0A0J9YXX1
		P67936	P01591
		P07951	A0A0A0MT89
		P19320	P0DP09
		Q6EMK4	A0A087WSZ0
		P02774	A0A0C4DH68
		P12955	A2NJV5
			A0A075B6S2
			A0A087WSY6
			A0A0C4DH55
			A0A0A0MT36
			P0DOY3
			A0M8Q6
			A0A075B6J9
			P01705
			P01721
			A0A075B6I9
			P15814
			Q9NQS7
			Q06033
			Q14624
			P05362
			Q7Z2Y8
			Q9NPH3
			P13645
			Q99456
			P19012
			P08779
			Q04695
			Q2M2I5
			Q7Z3Z0
			Q7Z3Y9
			Q7Z3Y8
			Q7Z3Y7
			P35527
			Q9NSB2
			P04264
			Q7Z794
			P35908
			P19013
			P13647
			P02538
			P04259
			O95678
			O60333
			P01042
			P02788
			P20700
			P02750
			P30740
			Q96IF1
			Q13449
			P31025
			P07195
			O75015
			P14151
			P19256
			P13473
			O00187
			P11226
			Q8WYQ5
			Q9UKX3
			P58546
			P13591
			Q6ZNB6
			P19838
			P04746
			Q15063
			P04180
			Q99755
			O14986
			O60331
			P13796
			P13797
			P01833
			Q8N5I3
			P20742
			P0DTE1
			A0A0B4J1V7
			A0A075B6R9
			A0A0C4DH26
			P0DSN7
			Q12884
			P27918
			P07237
			Q96LP2
			P80511
			P26447
			P05109
			P06702
			Q5VSP4
			Q2TV78
			Q5T0J3
			Q13103
			Q8NFY4
			O75460
			P0DJI8
			P0DJI9
			P02743
			P27169
			Q15166
			Q9UI40
			Q9NUQ6
			O15482
			P62328
			P10827
			P05543
			Q8IU68
			Q66K66
			P22102
			P60174
			Q7Z4K8
			Q86XI8
			P18206
			P22891
			Q9H898
			P25311

## Sheet: Table S9
Turquoise module	Protein names
P62258	14-3-3 protein epsilon
P63104	14-3-3 protein zeta/delta
P60709	Actin, cytoplasmic 1
P02765	Alpha-2-HS-glycoprotein
P01023	Alpha-2-macroglobulin									1	protein modifying enzyme (PC00260)	5	0.046	0.051
P12821	Angiotensin-converting enzyme									2	transporter (PC00227)	1	0.009	0.01
P02647	Apolipoprotein A-I									3	scaffold/adaptor protein (PC00226)	3	0.028	0.031
P02652	Apolipoprotein A-II									4	membrane traffic protein (PC00150)	2	0.019	0.02
P06727	Apolipoprotein A-IV									5	chaperone (PC00072)	2	0.019	0.02
Q13790	Apolipoprotein F									6	cell adhesion molecule (PC00069)	9	0.083	0.092
O95445	Apolipoprotein M									7	DNA metabolism protein (PC00009)	2	0.019	0.02
Q562R1	Beta-actin-like protein 2									8	protein-binding activity modulator (PC00095)	4	0.037	0.041
P43251	Biotinidase									9	transfer/carrier protein (PC00219)	11	0.102	0.112
P0DP23	Calmodulin-1									10	transmembrane signal receptor (PC00197)	5	0.046	0.051
P00915	Carbonic anhydrase 1									11	defense/immunity protein (PC00090)	19	0.176	0.194
P00918	Carbonic anhydrase 2									12	calcium-binding protein (PC00060)	2	0.019	0.02
P49747	Cartilage oligomeric matrix protein									13	cytoskeletal protein (PC00085)	14	0.13	0.143
Q6YHK3	CD109 antigen									14	extracellular matrix protein (PC00102)	4	0.037	0.041
Q13740	CD166 antigen									15	intercellular signal molecule (PC00207)	3	0.028	0.031
P16070	CD44 antigen									16	metabolite interconversion enzyme (PC00262)	12	0.111	0.122
P08709	Coagulation factor VII
P05160	Coagulation factor XIII B chain
P23528	Cofilin-1
P02452	Collagen alpha-1
P54108	Cysteine-rich secretory protein 3
Q9UBP4	Dickkopf-related protein 3
P09172	Dopamine beta-hydroxylase
Q12805	EGF-containing fibulin-like extracellular matrix protein 1
P11021	Endoplasmic reticulum chaperone BiP
Q9UNN8	Endothelial protein C receptor
P43004	Excitatory amino acid transporter 2
P08294	Extracellular superoxide dismutase [Cu-Zn]
P04406	Glyceraldehyde-3-phosphate dehydrogenase
P69905	Hemoglobin subunit alpha
P68871	Hemoglobin subunit beta
P02042	Hemoglobin subunit delta
Q9Y6R7	IgGFc-binding protein
P0DOX5	Immunoglobulin gamma-1 heavy chain
P01854	Immunoglobulin heavy constant epsilon
P01859	Immunoglobulin heavy constant gamma 2
P01860	Immunoglobulin heavy constant gamma 3
P01861	Immunoglobulin heavy constant gamma 4
A0A0B4J1Y9	Immunoglobulin heavy variable 3-72
P01834	Immunoglobulin kappa constant
P0DOX7	Immunoglobulin kappa light chain
A0A0C4DH25	Immunoglobulin kappa variable 3D-20
A0A0C4DH24	Immunoglobulin kappa variable 6-21
P0CG04	Immunoglobulin lambda constant 1
A0A075B6I4	Immunoglobulin lambda variable 10-54
A0A075B6K0	Immunoglobulin lambda variable 3-16
P0DOX8	Immunoglobulin lambda-1 light chain
B9A064	Immunoglobulin lambda-like polypeptide 5
P13598	Intercellular adhesion molecule 2
P14923	Junction plakoglobin
P02533	Keratin, type I cytoskeletal 14
P08727	Keratin, type I cytoskeletal 19
P08637	Low affinity immunoglobulin gamma Fc region receptor III-A
P51884	Lumican
Q9Y5Y7	Lymphatic vessel endothelial hyaluronic acid receptor 1
P11279	Lysosome-associated membrane glycoprotein 1
Q9H8L6	Multimerin-2
O00533	Neural cell adhesion molecule L1-like protein
P59665	Neutrophil defensin 1
P59666	Neutrophil defensin 3
P80188	Neutrophil gelatinase-associated lipocalin
O95497	Pantetheinase
Q6UXB8	Peptidase inhibitor 16
P62937	Peptidyl-prolyl cis-trans isomerase A
P32119	Peroxiredoxin-2
Q13835	Plakophilin-1
P02775	Platelet basic protein
P02776	Platelet factor 4
P07359	Platelet glycoprotein Ib alpha chain
P15151	Poliovirus receptor
Q6S8J3	POTE ankyrin domain family member E
A5A3E0	POTE ankyrin domain family member F
P0CG38	POTE ankyrin domain family member I
P0CG39	POTE ankyrin domain family member J
A0A075B6I6	Probable non-functional immunoglobulin lambda variable 1-50
P07737	Profilin-1
Q96RY5	Protein cramped-like
P06703	Protein S100-A6
Q9BYX7	Putative beta-actin-like protein 3
Q16473	Putative tenascin-XA
P30613	Pyruvate kinase PKLR
Q86VB7	Scavenger receptor cysteine-rich type 1 protein M130
Q96FV2	Secernin-2
P10124	Serglycin
P02787	Serotransferrin
P04278	Sex hormone-binding globulin
P09486	SPARC
P00441	Superoxide dismutase [Cu-Zn]
Q9Y490	Talin-1
P22105	Tenascin-X
P05452	Tetranectin
P10599	Thioredoxin
P07996	Thrombospondin-1
P35442	Thrombospondin-2
P02786	Transferrin receptor protein 1
Q15582	Transforming growth factor-beta-induced protein ig-h3
P37802	Transgelin-2
P02766	Transthyretin
P67936	Tropomyosin alpha-4 chain
P07951	Tropomyosin beta chain
P19320	Vascular cell adhesion protein 1
Q6EMK4	Vasorin
P02774	Vitamin D-binding protein
P12955	Xaa-Pro dipeptidase

[truncated: 8 more sheets: Table S10, Table S11, Table S12, Table S13, Table S14, Table S15, Table S16, Table S17]
